# Supplementary material for: 2-Cyano­anilinium perchlorate
Source: Acta Crystallogr Sect E Struct Rep Online. 2010 Jan 30;66(Pt 2):o467. doi: 10.1107/S1600536810003077 (PMC2979710; doi:10.1107/S1600536810003077)
Supplement: Supplementary file 2 [file e-66-0o467-Isup2.hkl]

# 
# h,k,l, Fc-squared, Fo-squared, sigma(Fo-squared) and status flag 
# 
data_I
_shelx_title ' 2                      R =  New: P21/c' 
_shelx_refln_list_code          4 
_shelx_F_calc_maximum      117.73 
_exptl_crystal_F_000       448.00 
_reflns_d_resolution_high  0.7701 
 
loop_ 
 _symmetry_equiv_pos_as_xyz 
 'x, y, z' 
 '-x, y+1/2, -z+1/2' 
 '-x, -y, -z' 
 'x, -y-1/2, z-1/2' 
 
_cell_length_a    11.0890 
_cell_length_b     7.4561 
_cell_length_c    13.8720 
_cell_angle_alpha  90.000 
_cell_angle_beta  128.454 
_cell_angle_gamma  90.000 
 
_shelx_F_squared_multiplier     1.000 
 
loop_ 
 _refln_index_h 
 _refln_index_k 
 _refln_index_l 
 _refln_F_squared_calc 
 _refln_F_squared_meas 
 _refln_F_squared_sigma 
 _refln_observed_status 
   2   0   0     1780.77     1820.35     99.62 o 
   3   0   0      140.07      160.87      3.25 o 
   4   0   0        9.57       24.61      1.53 o 
   5   0   0     2379.48     2463.44     73.59 o 
   6   0   0     1274.26     1063.51    127.36 o 
   7   0   0      805.99      694.02     67.55 o 
   8   0   0       23.85       12.06      2.02 o 
   9   0   0        3.41        2.09      1.35 o 
  10   0   0      106.26      101.02     10.93 o 
  11   0   0       41.21       41.37      9.19 o 
   1   1   0       11.00        7.73      0.35 o 
   2   1   0     4428.82     4626.64     35.16 o 
   3   1   0     5488.96     5507.08     72.08 o 
   4   1   0        3.14        2.72      0.68 o 
   5   1   0      594.82      641.44     10.38 o 
   6   1   0        0.01        2.26      0.88 o 
   7   1   0       35.04       36.11      1.78 o 
   8   1   0      131.91      134.27      3.98 o 
   9   1   0      132.94      118.47      4.83 o 
  10   1   0        2.86        4.95      1.46 o 
  11   1   0        0.30        2.38      3.10 o 
   0   2   0     2993.05     2879.48     55.88 o 
   1   2   0     1067.21      954.00     14.44 o 
   2   2   0     1476.89     1470.32     10.41 o 
   3   2   0        8.86       13.67      0.58 o 
   4   2   0     1621.17     1654.57     19.99 o 
   5   2   0     1407.95     1460.03     21.37 o 
   6   2   0      375.14      368.17      8.70 o 
   7   2   0       10.30       10.29      1.23 o 
   8   2   0        2.47        4.35      1.17 o 
   9   2   0        1.06        0.50      1.51 o 
  10   2   0       14.18       15.95      2.67 o 
  11   2   0       46.25       56.64      6.08 o 
   1   3   0      322.08      352.60      7.44 o 
   2   3   0      717.11      795.56      9.28 o 
   3   3   0      369.22      440.34      8.33 o 
   4   3   0      454.91      540.27     15.84 o 
   5   3   0      152.75      163.82      3.58 o 
   6   3   0       37.98       42.10      5.13 o 
   7   3   0       49.83       40.63      2.64 o 
   8   3   0        0.56        0.10      1.23 o 
   9   3   0       14.35       10.93      2.97 o 
  10   3   0        0.07       -0.84      1.86 o 
   0   4   0        1.54        0.66      0.61 o 
   1   4   0        2.06        3.93      0.60 o 
   2   4   0      569.57      556.54      7.99 o 
   3   4   0        0.00        4.30      1.13 o 
   4   4   0       27.74       32.14      2.05 o 
   5   4   0      181.61      177.63      5.89 o 
   6   4   0      679.57      678.24     21.09 o 
   7   4   0       34.56       36.28      3.04 o 
   8   4   0       24.47       29.75      3.24 o 
   9   4   0        2.70        4.96      2.00 o 
  10   4   0       20.97       23.68      3.37 o 
   1   5   0       24.90       21.06      1.09 o 
   2   5   0        0.14        3.65      0.62 o 
   3   5   0      808.64      704.73     32.41 o 
   4   5   0      154.89      149.70      5.30 o 
   5   5   0        0.46       -1.22      1.22 o 
   6   5   0      261.12      263.91      9.67 o 
   7   5   0        1.04       -1.46      1.46 o 
   8   5   0       73.72       73.74      5.25 o 
   9   5   0       32.34       38.67      4.06 o 
   0   6   0      173.07      153.07     21.50 o 
   1   6   0      558.73      547.24     11.01 o 
   2   6   0       32.25       27.36      1.32 o 
   3   6   0        0.48        2.78      1.26 o 
   4   6   0      132.41      116.35      5.02 o 
   5   6   0      305.81      297.88     10.77 o 
   6   6   0      420.93      437.43     16.29 o 
   7   6   0       13.95       12.74      2.21 o 
   8   6   0       32.56       28.21      3.17 o 
   1   7   0        1.42        2.74      0.89 o 
   2   7   0       33.53       35.30      2.05 o 
   3   7   0      109.30      114.50      5.24 o 
   4   7   0       22.92       24.47      2.85 o 
   5   7   0        5.84        8.90      1.95 o 
   6   7   0        1.59        4.43      2.48 o 
   7   7   0       20.05       19.53      2.88 o 
   0   8   0       80.98       70.07      5.01 o 
   1   8   0       81.93       78.24      4.11 o 
   2   8   0        2.36        3.01      1.73 o 
   3   8   0        7.27        8.20      2.11 o 
   4   8   0        0.83        0.55      1.70 o 
   5   8   0       22.73       21.22      2.81 o 
   6   8   0       18.79       25.40      4.86 o 
   1   9   0       16.48       15.44      2.98 o 
   2   9   0        0.44        3.00      2.21 o 
   3   9   0        6.18        5.50      2.22 o 
   4   9   0        6.55        9.77      2.56 o 
 -11   1   1       14.30       13.94      3.28 o 
 -10   1   1       30.73       22.51      2.17 o 
  -9   1   1       19.32       23.11      2.07 o 
  -8   1   1       12.95       12.35      1.10 o 
  -7   1   1       35.84       37.14      1.46 o 
  -6   1   1      123.63      124.10      2.74 o 
  -5   1   1      233.12      294.41      5.51 o 
  -4   1   1      198.44      195.45      3.07 o 
  -3   1   1      877.67      947.48      8.33 o 
  -2   1   1        3.04        2.76      0.30 o 
  -1   1   1      642.41      644.28      7.44 o 
   0   1   1      119.45      125.84      2.44 o 
   1   1   1     4790.41     4934.98     46.23 o 
   2   1   1      102.69       99.07      1.45 o 
   3   1   1     1140.06     1351.18     40.69 o 
   4   1   1      160.91      163.92      3.43 o 
   5   1   1        6.86        7.81      0.86 o 
   6   1   1      150.57      135.30      3.35 o 
   7   1   1       96.21       96.41      3.03 o 
   8   1   1      133.31      125.36      4.07 o 
   9   1   1        0.02        2.53      1.39 o 
  10   1   1        1.38        2.08      2.23 o 
 -11   2   1        6.44       10.48      2.55 o 
 -10   2   1       44.87       48.88      3.84 o 
  -9   2   1       38.29       39.08      2.44 o 
  -8   2   1      562.10      531.11     13.65 o 
  -7   2   1      652.61      665.55     15.11 o 
  -6   2   1      142.23      156.01      2.83 o 
  -5   2   1       12.35       13.03      1.71 o 
  -4   2   1       77.28       62.75      2.33 o 
  -3   2   1      301.57      211.77      7.38 o 
  -2   2   1     5152.46     4777.42     45.65 o 
  -1   2   1    11737.50    10884.37    123.64 o 
   0   2   1      631.29      730.67     35.12 o 
   1   2   1       44.30       43.39      0.98 o 
   2   2   1       70.69       53.20      2.15 o 
   3   2   1       70.10       55.04      1.10 o 
   4   2   1     1268.32     1360.07     34.01 o 
   5   2   1      222.00      205.01      4.61 o 
   6   2   1       10.90       10.12      0.89 o 
   7   2   1       64.33       59.76      2.79 o 
   8   2   1      156.08      153.98      5.54 o 
   9   2   1       71.43       82.47      4.86 o 
  10   2   1       31.92       31.51      3.17 o 
 -11   3   1       27.04       30.74      3.53 o 
 -10   3   1       64.91       71.53      5.91 o 
  -9   3   1        8.11       10.58      2.01 o 
  -8   3   1       70.04       69.11      3.99 o 
  -7   3   1      340.12      343.64     10.99 o 
  -6   3   1      113.41      110.86      4.31 o 
  -5   3   1      907.73      828.37     28.35 o 
  -4   3   1     1082.86     1080.99     24.06 o 
  -3   3   1        0.70        3.00      0.48 o 
  -2   3   1       17.53       19.61      0.51 o 
  -1   3   1       80.01       92.00      1.90 o 
   0   3   1      130.98      161.68      5.12 o 
   1   3   1        3.22       11.29      0.92 o 
   2   3   1      116.40      110.73      2.31 o 
   3   3   1        2.75        2.71      0.49 o 
   4   3   1       18.07       18.96      1.19 o 
   5   3   1       85.89       88.29      3.92 o 
   6   3   1       51.38       58.44      3.40 o 
   7   3   1       77.28       78.91      3.04 o 
   8   3   1       42.79       37.22      3.23 o 
   9   3   1        1.02        1.98      1.68 o 
  10   3   1        4.07        5.64      2.44 o 
 -10   4   1       26.23       24.01      4.08 o 
  -9   4   1       19.12       30.46      3.19 o 
  -8   4   1        7.09       14.55      2.27 o 
  -7   4   1      719.31      772.34     24.36 o 
  -6   4   1      101.28      110.87      4.65 o 
  -5   4   1        0.07        0.02      1.05 o 
  -4   4   1      384.47      363.76      9.51 o 
  -3   4   1      152.89      131.38      1.81 o 
  -2   4   1      312.97      283.41      4.26 o 
  -1   4   1       13.15       21.11      0.84 o 
   0   4   1      235.41      235.12      4.44 o 
   1   4   1       41.97       44.78      1.79 o 
   2   4   1      892.12      891.39     13.33 o 
   3   4   1     1139.57     1070.16     14.97 o 
   4   4   1      394.67      374.49      7.43 o 
   5   4   1      226.98      227.03      7.52 o 
   6   4   1        1.38        2.47      1.38 o 
   7   4   1        0.09        0.80      1.58 o 
   8   4   1       31.63       32.28      2.98 o 
   9   4   1       70.60       83.50      6.02 o 
 -10   5   1       24.00       21.20      3.31 o 
  -9   5   1       23.37       22.67      2.89 o 
  -8   5   1       28.90       28.60      4.05 o 
  -7   5   1        1.89        1.75      1.54 o 
  -6   5   1        3.11        7.29      2.20 o 
  -5   5   1        7.54       14.56      1.83 o 
  -4   5   1       53.83       59.99      2.97 o 
  -3   5   1        7.76        7.55      1.16 o 
  -2   5   1       35.24       33.83      1.56 o 
  -1   5   1       14.20       15.51      0.98 o 
   0   5   1       67.97       55.43      1.79 o 
   1   5   1       12.21        6.36      0.76 o 
   2   5   1        0.74        4.93      0.69 o 
   3   5   1       11.49       17.31      1.38 o 
   4   5   1       41.89       40.82      3.43 o 
   5   5   1        3.03        3.29      1.33 o 
   6   5   1        3.95        2.60      1.52 o 
   7   5   1        1.31        4.61      1.83 o 
   8   5   1       15.55       17.04      2.61 o 
   9   5   1        6.29        7.44      2.55 o 
  -9   6   1       26.04       32.50      3.82 o 
  -8   6   1        8.83       13.60      2.86 o 
  -7   6   1       15.61       16.49      2.49 o 
  -6   6   1        0.31        8.83      5.15 o 
  -5   6   1        2.35        3.83      1.44 o 
  -4   6   1       24.47       26.90      2.37 o 
  -3   6   1        9.46        8.71      0.98 o 
  -2   6   1       75.41       80.81      2.29 o 
  -1   6   1        3.02        4.27      0.94 o 
   0   6   1       13.58       22.72      1.73 o 
   1   6   1        7.87        5.93      1.07 o 
   2   6   1      150.68      157.89      3.84 o 
   3   6   1      247.74      257.26      8.67 o 
   4   6   1       81.53       80.65      4.16 o 
   5   6   1      148.53      148.50      6.54 o 
   6   6   1       28.53       25.01      2.64 o 
   7   6   1       43.36       43.98      3.78 o 
   8   6   1        0.67       -0.35      1.88 o 
  -8   7   1        1.10        2.72      4.07 o 
  -7   7   1       39.79       29.39      3.13 o 
  -6   7   1       11.16       13.79      2.31 o 
  -5   7   1      137.12      148.70      6.89 o 
  -4   7   1      170.41      172.62      7.21 o 
  -3   7   1        6.61        8.83      1.66 o 
  -2   7   1       11.96       12.45      1.29 o 
  -1   7   1       24.22       23.55      1.37 o 
   0   7   1      143.51      139.24      4.42 o 
   1   7   1       78.35       75.04      2.62 o 
   2   7   1      364.91      355.19     11.78 o 
   3   7   1       44.03       44.06      2.99 o 
   4   7   1        0.84        2.82      1.71 o 
   5   7   1       20.81       20.78      2.68 o 
   6   7   1        1.74        4.68      2.32 o 
   7   7   1       29.63       27.24      3.46 o 
  -6   8   1       79.68       74.73      5.25 o 
  -5   8   1        0.01       -0.95      1.62 o 
  -4   8   1       41.70       38.59      3.42 o 
  -3   8   1      162.60      170.70      7.60 o 
  -2   8   1      500.19      499.35     27.23 o 
  -1   8   1      433.85      438.36     12.86 o 
   0   8   1       88.87       79.67      4.24 o 
   1   8   1        4.38        3.32      2.44 o 
   2   8   1       77.34       82.77      4.73 o 
   3   8   1      160.02      153.24      7.13 o 
   4   8   1      155.62      171.84      8.22 o 
   5   8   1       96.04       94.30      6.14 o 
  -4   9   1       45.57       51.34      4.44 o 
  -3   9   1       13.49       20.04      3.38 o 
  -2   9   1       26.09       23.74      3.45 o 
  -1   9   1       27.16       25.53      3.36 o 
   0   9   1      123.58      117.75      9.03 o 
   1   9   1      195.17      196.15     10.45 o 
   2   9   1       93.21       98.61      6.67 o 
   3   9   1        3.71        4.46      1.98 o 
 -12   0   2        0.07       -1.23      5.56 o 
 -11   0   2       44.00       39.37      4.34 o 
 -10   0   2       91.04       84.09      6.61 o 
  -9   0   2      321.78      310.34     14.68 o 
  -8   0   2      300.78      275.72     15.48 o 
  -7   0   2      216.23      191.44     11.07 o 
  -6   0   2      194.20      230.74      8.19 o 
  -5   0   2     1760.38     1678.62     45.56 o 
  -4   0   2     1626.35     1503.61     35.09 o 
  -3   0   2     3627.87     3678.35     75.13 o 
  -2   0   2     3722.45     3462.20     57.20 o 
   0   0   2     9412.14     8626.03    153.78 o 
   1   0   2    10874.74    10840.99    234.55 o 
   2   0   2     3136.20     2931.63     55.23 o 
   3   0   2     4870.14     4886.89    106.67 o 
   4   0   2       98.36       89.87      4.34 o 
   5   0   2       39.66       42.07      2.34 o 
   6   0   2      937.91      937.56     27.82 o 
   7   0   2     1141.17     1056.26     33.55 o 
   8   0   2      108.89      130.04      8.82 o 
   9   0   2      122.43      104.52      8.09 o 
  10   0   2       31.97       47.33      5.64 o 
 -12   1   2        2.31       -1.65      2.52 o 
 -11   1   2        0.37        0.68      1.75 o 
 -10   1   2       11.63       11.44      1.81 o 
  -9   1   2       15.05       16.16      1.34 o 
  -8   1   2      150.09      147.46      3.72 o 
  -7   1   2       26.69       27.53      1.17 o 
  -6   1   2       11.90       13.93      1.52 o 
  -5   1   2      399.68      432.81      6.65 o 
  -4   1   2       91.33      107.51      1.72 o 
  -3   1   2       37.57       24.68      0.58 o 
  -2   1   2    13859.62    13768.69    368.53 o 
  -1   1   2      627.97      644.50     15.87 o 
   0   1   2     3654.20     3777.24     35.56 o 
   1   1   2      195.81      231.36      6.37 o 
   2   1   2       17.51       19.19      0.77 o 
   3   1   2      795.72      848.65     12.71 o 
   4   1   2      489.91      429.40      7.55 o 
   5   1   2     1100.36     1162.78     28.06 o 
   6   1   2      234.96      249.68      5.99 o 
   7   1   2      131.71      121.17      3.82 o 
   8   1   2       16.45       21.28      2.21 o 
   9   1   2       19.34       22.45      2.20 o 
  10   1   2       26.05       31.78      4.60 o 
 -11   2   2        0.31        3.68      2.56 o 
 -10   2   2        1.51        8.64      3.25 o 
  -9   2   2       15.03       15.23      1.52 o 
  -8   2   2      206.00      191.27      5.55 o 
  -7   2   2       88.30      100.00      3.04 o 
  -6   2   2       14.24       12.80      1.70 o 
  -5   2   2      404.48      442.18      5.24 o 
  -4   2   2      678.35      589.71     17.17 o 
  -3   2   2     2172.94     2031.37     24.79 o 
  -2   2   2      262.70      265.24      3.49 o 
  -1   2   2     2393.15     2330.41     80.50 o 
   0   2   2     6192.70     6084.32    146.31 o 
   1   2   2     3215.63     3243.45     41.39 o 
   2   2   2     3355.28     3399.15     47.41 o 
   3   2   2     2039.27     2122.44     32.32 o 
   4   2   2      939.79      983.59     16.42 o 
   5   2   2       43.72       43.49      1.50 o 
   6   2   2       13.67       16.94      1.98 o 
   7   2   2      133.90      135.43      4.84 o 
   8   2   2       17.97       21.52      2.02 o 
   9   2   2       19.96       19.19      4.19 o 
 -11   3   2        9.93       14.77      2.50 o 
 -10   3   2        0.78        4.36      3.68 o 
  -9   3   2        1.82        4.64      2.17 o 
  -8   3   2      161.02      142.98      5.96 o 
  -7   3   2      232.87      212.13      7.44 o 
  -6   3   2      474.32      507.64     14.10 o 
  -5   3   2       43.64       45.81      2.90 o 
  -4   3   2      131.69      136.61      3.72 o 
  -3   3   2        6.03       10.93      0.82 o 
  -2   3   2      287.28      257.17      7.38 o 
  -1   3   2      142.20      122.37      3.62 o 
   0   3   2       27.37       30.42      1.56 o 
   1   3   2     1364.97     1548.31     22.00 o 
   2   3   2       49.33       49.23      1.19 o 
   3   3   2     1160.25     1232.97     24.09 o 
   4   3   2       26.47       30.79      1.98 o 
   5   3   2       45.32       56.22      3.31 o 
   6   3   2        1.03        1.20      0.94 o 
   7   3   2        2.31        1.31      1.98 o 
   8   3   2        5.00        7.49      2.10 o 
   9   3   2        5.99        5.92      2.05 o 
 -11   4   2       18.21       15.93      3.00 o 
 -10   4   2       29.36       31.35      3.22 o 
  -9   4   2      130.83      129.86      6.41 o 
  -8   4   2       18.14       19.92      2.86 o 
  -7   4   2       75.95       75.67      4.00 o 
  -6   4   2      181.39      182.83      6.50 o 
  -5   4   2      569.64      563.40     15.31 o 
  -4   4   2      150.21      133.13      4.54 o 
  -3   4   2      270.99      280.47      3.78 o 
  -2   4   2      207.18      242.01      4.24 o 
  -1   4   2       36.48       31.98      1.22 o 
   0   4   2        0.17        3.75      0.85 o 
   1   4   2      680.05      717.49     11.66 o 
   2   4   2       15.88       19.53      0.83 o 
   3   4   2       13.37       10.77      0.70 o 
   4   4   2       61.83       67.69      2.20 o 
   5   4   2        1.01        1.34      0.86 o 
   6   4   2      111.05      108.74      4.97 o 
   7   4   2       10.99       14.06      2.39 o 
   8   4   2        0.79        8.63      3.61 o 
   9   4   2       22.46       25.35      4.07 o 
 -10   5   2        8.98       11.58      2.62 o 
  -9   5   2       17.96       14.27      2.36 o 
  -8   5   2      262.50      267.44     10.97 o 
  -7   5   2      163.22      162.47      6.70 o 
  -6   5   2      388.27      372.56     12.18 o 
  -5   5   2       66.88       58.00      3.55 o 
  -4   5   2        0.84        4.07      1.19 o 
  -3   5   2      276.38      291.25      6.30 o 
  -2   5   2        1.66        4.31      0.77 o 
  -1   5   2       17.40       23.61      1.09 o 
   0   5   2       80.91       99.05      2.63 o 
   1   5   2      134.81      140.95      3.14 o 
   2   5   2        0.61        0.48      0.57 o 
   3   5   2      329.08      321.63      7.48 o 
   4   5   2      440.80      442.38     13.73 o 
   5   5   2      181.23      167.23      6.56 o 
   6   5   2      134.74      130.23      5.98 o 
   7   5   2        3.97        3.75      1.74 o 
   8   5   2        0.75        0.60      1.72 o 
  -9   6   2      110.19      110.79      6.64 o 
  -8   6   2       22.75       28.25      3.02 o 
  -7   6   2       49.10       62.99      4.02 o 
  -6   6   2      132.74      117.05      5.44 o 
  -5   6   2      482.65      462.26     15.12 o 
  -4   6   2      506.69      497.94     15.20 o 
  -3   6   2      484.12      469.51     10.76 o 
  -2   6   2      168.38      174.38      4.06 o 
  -1   6   2        0.13        2.88      0.88 o 
   0   6   2       85.38       85.39      2.89 o 
   1   6   2      913.31      930.68     19.05 o 
   2   6   2      220.25      211.81      4.92 o 
   3   6   2      126.81      141.47      5.72 o 
   4   6   2      100.23       95.13      4.73 o 
   5   6   2       38.37       35.77      3.12 o 
   6   6   2      203.43      203.17      9.32 o 
   7   6   2       37.61       35.24      3.58 o 
  -8   7   2       52.85       55.54      4.42 o 
  -7   7   2       63.14       60.02      4.81 o 
  -6   7   2        0.03        3.94      2.83 o 
  -5   7   2       23.16       28.77      2.61 o 
  -4   7   2        5.10        5.82      2.19 o 
  -3   7   2      238.05      236.55      8.84 o 
  -2   7   2      203.00      209.87      6.00 o 
  -1   7   2      227.75      234.57      6.00 o 
   0   7   2      159.75      156.74      4.88 o 
   1   7   2       11.61       12.45      1.28 o 
   2   7   2        5.51        8.22      1.70 o 
   3   7   2       19.95       18.90      2.28 o 
   4   7   2       31.89       32.30      3.30 o 
   5   7   2        0.64        0.87      1.95 o 
   6   7   2       45.87       49.75      4.53 o 
  -7   8   2       19.60       22.89      3.22 o 
  -6   8   2        6.38        7.68      2.28 o 
  -5   8   2        9.92       18.44      3.87 o 
  -4   8   2       25.94       24.00      2.95 o 
  -3   8   2       14.47       13.33      2.18 o 
  -2   8   2       81.33       79.47      4.22 o 
  -1   8   2       38.53       37.71      2.43 o 
   0   8   2        0.20        0.82      1.18 o 
   1   8   2       16.37       20.57      2.36 o 
   2   8   2       36.49       41.17      3.27 o 
   3   8   2        1.91        4.37      1.86 o 
   4   8   2        2.08        2.56      1.74 o 
   5   8   2        0.69        4.31      2.12 o 
  -4   9   2        2.09        1.75      1.89 o 
  -3   9   2        1.03        5.44      1.81 o 
  -2   9   2       40.91       46.42      4.22 o 
  -1   9   2        4.76        4.34      2.80 o 
   0   9   2        0.00        0.16      1.71 o 
   1   9   2       17.93       13.14      2.88 o 
   2   9   2        0.91        1.46      2.34 o 
 -12   1   3       13.24       17.63      3.78 o 
 -11   1   3        3.35        5.47      4.85 o 
 -10   1   3      165.62      157.05      5.51 o 
  -9   1   3      183.92      171.51      4.53 o 
  -8   1   3       47.14       43.75      1.63 o 
  -7   1   3      269.66      265.25      6.20 o 
  -6   1   3       29.55       28.22      0.95 o 
  -5   1   3       43.51       68.62      1.40 o 
  -4   1   3     2577.14     2476.32     30.57 o 
  -3   1   3     4423.84     4192.15    150.70 o 
  -2   1   3      378.39      292.42     11.95 o 
  -1   1   3     1123.26     1138.20     24.80 o 
   0   1   3      176.95      216.84      2.93 o 
   1   1   3      828.03      909.90     12.90 o 
   2   1   3       90.01      134.58      4.15 o 
   3   1   3       63.29       88.73      2.18 o 
   4   1   3       64.93       75.22      2.69 o 
   5   1   3       28.30       26.23      1.60 o 
   6   1   3       15.85       17.43      1.63 o 
   7   1   3       54.05       52.24      2.65 o 
   8   1   3        7.69        3.52      1.37 o 
   9   1   3        1.21        0.53      1.49 o 
 -12   2   3       61.09       55.81      5.53 o 
 -11   2   3       93.99       96.48      5.56 o 
 -10   2   3       57.83       67.02      3.92 o 
  -9   2   3        0.03        1.05      0.98 o 
  -8   2   3       17.18       17.12      1.52 o 
  -7   2   3     1101.05     1010.65     23.10 o 
  -6   2   3     1407.16     1491.13     21.65 o 
  -5   2   3       17.44       15.26      1.03 o 
  -4   2   3      223.60      220.32      2.76 o 
  -3   2   3      830.15      844.37     11.05 o 
  -2   2   3      544.89      497.00      9.77 o 
  -1   2   3    12651.24    11271.93    170.93 o 
   0   2   3     1878.81     1770.07     30.46 o 
   1   2   3        5.04       17.13      0.81 o 
   2   2   3      334.97      348.66      5.63 o 
   3   2   3       22.83       23.11      1.06 o 
   4   2   3      233.15      227.83      4.81 o 
   5   2   3      990.66     1008.25     20.68 o 
   6   2   3      269.79      253.34      6.50 o 
   7   2   3        7.36       11.56      1.52 o 
   8   2   3       28.09       24.29      3.12 o 
   9   2   3       16.81       16.03      2.84 o 
 -12   3   3       25.70       22.42      3.38 o 
 -11   3   3        2.60        4.73      2.90 o 
 -10   3   3      150.01      143.58      6.73 o 
  -9   3   3      602.60      602.28     20.26 o 
  -8   3   3       67.20       73.00      3.94 o 
  -7   3   3        5.35        4.95      1.36 o 
  -6   3   3      265.45      291.04      8.27 o 
  -5   3   3       48.73       40.43      1.94 o 
  -4   3   3     2064.88     2071.18     32.54 o 
  -3   3   3      211.54      172.32      2.32 o 
  -2   3   3       27.34       62.58      2.02 o 
  -1   3   3      101.27      136.55      2.68 o 
   0   3   3        1.98        2.00      0.82 o 
   1   3   3      788.81      772.83     11.98 o 
   2   3   3     1569.01     1673.32     26.64 o 
   3   3   3       81.45       79.43      2.80 o 
   4   3   3        1.55        1.54      0.76 o 
   5   3   3      187.58      190.64      8.67 o 
   6   3   3       10.96        9.63      1.67 o 
   7   3   3       16.13       19.76      1.79 o 
   8   3   3       43.87       54.53      4.30 o 
   9   3   3        9.14       10.41      2.78 o 
 -11   4   3       62.63       56.78      4.95 o 
 -10   4   3        0.01       -1.16      1.56 o 
  -9   4   3        0.00        0.68      1.69 o 
  -8   4   3       17.11       18.33      2.15 o 
  -7   4   3      647.15      646.94     19.73 o 
  -6   4   3     1453.01     1492.64     40.76 o 
  -5   4   3     1378.73     1321.09     33.10 o 
  -4   4   3      481.81      489.74     11.92 o 
  -3   4   3      152.12      126.06      4.73 o 
  -2   4   3        7.98       20.28      0.96 o 
  -1   4   3      697.00      698.86     17.41 o 
   0   4   3      516.31      494.68     11.45 o 
   1   4   3      330.68      310.27      7.52 o 
   2   4   3      191.98      194.66      3.95 o 
   3   4   3        0.05        0.43      0.55 o 
   4   4   3      547.96      526.68     12.42 o 
   5   4   3       62.20       70.42      3.10 o 
   6   4   3        2.68        0.87      1.30 o 
   7   4   3        8.66        9.56      2.25 o 
   8   4   3        9.76        9.87      3.81 o 
 -10   5   3       19.05       27.84      3.38 o 
  -9   5   3       64.04       71.80      4.90 o 
  -8   5   3        7.90       10.64      2.01 o 
  -7   5   3       39.34       42.00      3.28 o 
  -6   5   3       40.24       34.98      2.57 o 
  -5   5   3      232.63      217.15      7.32 o 
  -4   5   3      270.35      259.90      5.60 o 
  -3   5   3       77.91       88.42      2.22 o 
  -2   5   3       73.36       77.04      2.92 o 
  -1   5   3        3.84       12.67      1.80 o 
   0   5   3       35.33       36.38      1.45 o 
   1   5   3       48.03       52.54      1.84 o 
   2   5   3       14.19       18.68      1.12 o 
   3   5   3       19.88       16.20      1.42 o 
   4   5   3       17.49       16.74      2.03 o 
   5   5   3        4.49        6.98      1.87 o 
   6   5   3        1.99        2.74      1.61 o 
   7   5   3       11.22       11.15      2.36 o 
 -10   6   3       16.20       24.08      3.48 o 
  -9   6   3        0.54       -0.50      1.54 o 
  -8   6   3       21.20       22.26      2.79 o 
  -7   6   3        3.05        2.85      1.53 o 
  -6   6   3        9.75        7.46      1.75 o 
  -5   6   3        2.51        4.79      1.95 o 
  -4   6   3       16.40       17.89      1.96 o 
  -3   6   3       10.73       11.65      1.23 o 
  -2   6   3       43.81       42.18      1.61 o 
  -1   6   3        0.09        3.42      1.32 o 
   0   6   3       12.55       16.73      1.42 o 
   1   6   3        0.54       -0.24      0.70 o 
   2   6   3      129.04      120.83      3.91 o 
   3   6   3        6.96       10.55      1.72 o 
   4   6   3       21.46       25.08      2.55 o 
   5   6   3       29.72       32.91      2.95 o 
   6   6   3       17.20       18.43      2.66 o 
   7   6   3        0.01        4.69      2.11 o 
  -9   7   3        3.14        5.71      2.25 o 
  -8   7   3        0.06       -0.30      2.25 o 
  -7   7   3        2.76        6.93      2.21 o 
  -6   7   3        2.50        5.49      1.68 o 
  -5   7   3        6.35        8.48      1.77 o 
  -4   7   3       93.02       94.25      4.72 o 
  -3   7   3        9.86       14.23      1.44 o 
  -2   7   3        1.15        3.77      1.57 o 
  -1   7   3       13.60       14.78      1.51 o 
   0   7   3        8.22        5.72      1.05 o 
   1   7   3       68.67       62.53      3.00 o 
   2   7   3      298.33      294.37     10.76 o 
   3   7   3       43.31       41.39      3.28 o 
   4   7   3        2.61        1.88      1.60 o 
   5   7   3      103.43       93.42      5.78 o 
   6   7   3        1.48       -1.92      1.95 o 
  -7   8   3       16.52       16.88      3.08 o 
  -6   8   3       91.75       81.21      5.27 o 
  -5   8   3       22.96       23.81      3.04 o 
  -4   8   3        2.97        7.07      2.14 o 
  -3   8   3       17.67       21.58      2.41 o 
  -2   8   3       72.73       74.22      3.47 o 
  -1   8   3      358.32      391.53     12.06 o 
   0   8   3      319.23      322.98     11.81 o 
   1   8   3       80.84       85.68      4.67 o 
   2   8   3       62.23       58.04      3.86 o 
   3   8   3        6.20        8.25      2.02 o 
   4   8   3       65.13       62.86      4.76 o 
  -5   9   3        2.21        0.87      1.63 o 
  -4   9   3      100.33       99.74      8.98 o 
  -3   9   3      139.34      137.76      8.40 o 
  -2   9   3        1.63       -0.23      3.02 o 
  -1   9   3       38.81       29.63      5.09 o 
   0   9   3        1.19        0.87      2.51 o 
   1   9   3       12.35       19.12      2.99 o 
   2   9   3       70.43       74.48      6.09 o 
 -12   0   4       61.03       67.03      6.43 o 
 -11   0   4       11.43       10.88      2.57 o 
 -10   0   4       16.53       27.63      3.22 o 
  -9   0   4        5.90        6.83      2.02 o 
  -8   0   4      524.02      485.84     30.23 o 
  -7   0   4      143.38      135.75      4.25 o 
  -6   0   4       45.05       38.52      1.75 o 
  -5   0   4      645.34      626.35     28.67 o 
  -4   0   4       71.25      108.02      2.54 o 
  -3   0   4    10428.16     9551.97    172.50 o 
  -2   0   4    10726.23    10875.38    417.86 o 
  -1   0   4     1117.72     1110.10      8.70 o 
   0   0   4      139.47      125.21      2.36 o 
   1   0   4      194.11      203.11      7.81 o 
   2   0   4       87.93       88.85      3.40 o 
   3   0   4     1417.87     1502.13     46.94 o 
   4   0   4     2794.44     2870.25     80.66 o 
   5   0   4      579.97      603.43     19.16 o 
   6   0   4        2.41        8.78      2.18 o 
   7   0   4       40.61       41.12      3.28 o 
   8   0   4       66.86       74.41      7.44 o 
   9   0   4       35.51       30.81      5.88 o 
 -12   1   4        8.61        7.79      2.71 o 
 -11   1   4       76.60       70.20      3.55 o 
 -10   1   4       74.56       64.73      2.90 o 
  -9   1   4        1.66        4.02      0.94 o 
  -8   1   4       31.90       41.43      2.13 o 
  -7   1   4       53.14       49.34      1.55 o 
  -6   1   4        0.37        1.89      0.50 o 
  -5   1   4       42.74       34.07      0.98 o 
  -4   1   4      904.05     1002.37     17.95 o 
  -3   1   4      119.31      104.99      2.61 o 
  -2   1   4      789.27      809.34      8.84 o 
  -1   1   4      224.92      184.41      2.89 o 
   0   1   4      265.87      202.67      4.13 o 
   1   1   4      628.88      649.58     11.48 o 
   2   1   4      122.39      119.29      2.84 o 
   3   1   4        6.28       11.38      0.98 o 
   4   1   4        3.66        6.21      1.01 o 
   5   1   4      322.64      315.89      7.60 o 
   6   1   4      101.52       97.86      3.55 o 
   7   1   4      196.15      173.99      5.75 o 
   8   1   4       21.17       24.83      2.51 o 
 -12   2   4        0.70        1.20      1.61 o 
 -11   2   4        0.57        2.73      1.58 o 
 -10   2   4       11.32       13.61      2.13 o 
  -9   2   4      111.96      103.40      3.73 o 
  -8   2   4      395.49      412.34      9.80 o 
  -7   2   4       11.91       13.64      0.72 o 
  -6   2   4      370.33      393.86     18.65 o 
  -5   2   4       41.87       65.74      1.26 o 
  -4   2   4       96.54      102.81      2.61 o 
  -3   2   4     1331.42     1456.53     22.33 o 
  -2   2   4      953.50     1061.30     20.08 o 
  -1   2   4     1440.81     1440.88     19.28 o 
   0   2   4        3.79        9.11      0.68 o 
   1   2   4      262.96      237.29      3.98 o 
   2   2   4      480.77      446.87     11.73 o 
   3   2   4     1125.86     1230.59     22.59 o 
   4   2   4      163.76      172.52      4.33 o 
   5   2   4       24.29       27.44      2.34 o 
   6   2   4       85.05       76.00      3.61 o 
   7   2   4        8.29        3.67      1.86 o 
   8   2   4       56.31       65.44      4.84 o 
 -12   3   4        9.74       27.88      8.65 o 
 -11   3   4       30.46       27.83      3.24 o 
 -10   3   4        6.19       10.10      3.22 o 
  -9   3   4      105.77      120.18      5.49 o 
  -8   3   4       85.46       84.26      4.31 o 
  -7   3   4       39.86       39.21      2.54 o 
  -6   3   4       44.53       43.29      2.74 o 
  -5   3   4      259.91      278.59      5.17 o 
  -4   3   4      346.27      408.46      5.24 o 
  -3   3   4      377.92      393.38      9.38 o 
  -2   3   4      886.73      936.41     16.05 o 
  -1   3   4      574.28      651.09     11.03 o 
   0   3   4      128.57      140.39      3.09 o 
   1   3   4      144.82      166.91      3.66 o 
   2   3   4      382.70      400.15      7.39 o 
   3   3   4       75.40       78.29      2.30 o 
   4   3   4      285.33      292.20      6.90 o 
   5   3   4       45.69       49.97      3.54 o 
   6   3   4        6.11        1.43      1.26 o 
   7   3   4        2.66        2.30      1.68 o 
   8   3   4        7.38        3.37      2.13 o 
 -11   4   4        2.82        1.49      1.76 o 
 -10   4   4        0.97       -0.56      1.61 o 
  -9   4   4      220.18      212.76      9.01 o 
  -8   4   4      287.73      280.86     10.12 o 
  -7   4   4      404.00      433.93     13.65 o 
  -6   4   4       36.23       43.28      2.51 o 
  -5   4   4        7.52        9.88      1.38 o 
  -4   4   4       46.68       38.11      1.47 o 
  -3   4   4      326.34      329.97      6.13 o 
  -2   4   4     1774.12     1831.63     30.63 o 
  -1   4   4       18.04       24.67      1.46 o 
   0   4   4      110.53      120.17      3.34 o 
   1   4   4       22.84       20.32      1.32 o 
   2   4   4      274.94      258.86      5.39 o 
   3   4   4       81.52       82.22      2.51 o 
   4   4   4      184.71      164.65      4.96 o 
   5   4   4        0.03       -0.16      0.90 o 
   6   4   4        6.10        5.84      1.74 o 
   7   4   4        0.91        2.67      1.78 o 
 -11   5   4      102.44      104.95      6.71 o 
 -10   5   4       11.75       11.66      2.34 o 
  -9   5   4        3.06        6.07      2.11 o 
  -8   5   4       96.14       95.23      4.96 o 
  -7   5   4      434.49      400.40     13.79 o 
  -6   5   4      451.86      450.76     13.86 o 
  -5   5   4      888.31      914.73     25.38 o 
  -4   5   4      168.23      162.32      4.10 o 
  -3   5   4        0.51        0.90      0.79 o 
  -2   5   4      183.91      195.68      4.34 o 
  -1   5   4      278.83      281.09      6.07 o 
   0   5   4      460.44      470.99     12.43 o 
   1   5   4      469.80      490.17     10.44 o 
   2   5   4       87.55       80.22      2.43 o 
   3   5   4       20.85       20.52      1.66 o 
   4   5   4        1.44        3.99      1.28 o 
   5   5   4        5.74        9.42      1.98 o 
   6   5   4        2.02        8.31      2.08 o 
   7   5   4       29.35       34.65      4.61 o 
 -10   6   4        0.31        0.47      1.66 o 
  -9   6   4       71.83       71.96      4.80 o 
  -8   6   4      160.35      156.75      7.60 o 
  -7   6   4      389.70      370.62     13.72 o 
  -6   6   4       92.86       96.19      4.89 o 
  -5   6   4       60.91       52.92      3.19 o 
  -4   6   4      257.30      237.91      6.22 o 
  -3   6   4      336.86      323.48      8.27 o 
  -2   6   4      889.48      865.76     19.67 o 
  -1   6   4      368.77      353.31      8.01 o 
   0   6   4      212.93      195.75      6.58 o 
   1   6   4       50.07       55.64      2.23 o 
   2   6   4      268.47      253.16      7.27 o 
   3   6   4      157.22      172.92      6.90 o 
   4   6   4      141.92      150.73      6.59 o 
   5   6   4       27.26       29.86      3.15 o 
   6   6   4        0.43        1.89      1.81 o 
  -9   7   4       17.15       26.13      3.45 o 
  -8   7   4       18.24       20.85      3.00 o 
  -7   7   4       31.62       32.89      3.22 o 
  -6   7   4       85.11       87.66      4.77 o 
  -5   7   4      170.00      163.10      8.37 o 
  -4   7   4      139.97      138.34      6.00 o 
  -3   7   4       35.66       31.72      2.63 o 
  -2   7   4        8.73       10.15      1.38 o 
  -1   7   4       86.19       91.43      3.26 o 
   0   7   4       89.10       98.02      3.48 o 
   1   7   4       46.92       52.77      3.02 o 
   2   7   4        2.48        7.05      1.75 o 
   3   7   4        0.02        0.63      1.40 o 
   4   7   4       94.30       86.60      5.29 o 
   5   7   4        0.02        0.97      2.57 o 
  -7   8   4       48.87       49.84      4.33 o 
  -6   8   4        0.06        2.27      2.49 o 
  -5   8   4        0.57        1.69      1.54 o 
  -4   8   4        0.33        5.16      2.25 o 
  -3   8   4      133.48      124.36      6.11 o 
  -2   8   4      163.15      159.67      6.13 o 
  -1   8   4        3.31        4.82      1.75 o 
   0   8   4       16.06       20.56      3.15 o 
   1   8   4        1.86        2.88      2.27 o 
   2   8   4       10.38       10.18      2.08 o 
   3   8   4        5.54        9.49      2.61 o 
  -5   9   4        0.63       -0.46      1.56 o 
  -4   9   4        8.72        7.40      2.04 o 
  -3   9   4        3.83        2.42      2.09 o 
  -2   9   4        6.80        2.93      2.47 o 
  -1   9   4        1.23        1.43      2.51 o 
   0   9   4        2.03       -0.23      1.91 o 
   1   9   4        5.36        4.73      3.92 o 
 -13   1   5       19.44       19.17      5.90 o 
 -12   1   5        7.69        8.17      2.10 o 
 -11   1   5        8.57       14.73      1.70 o 
 -10   1   5       35.76       36.93      1.99 o 
  -9   1   5      440.99      458.43     10.27 o 
  -8   1   5       45.74       47.43      1.70 o 
  -7   1   5       14.99       15.67      1.05 o 
  -6   1   5      141.98      123.53      2.80 o 
  -5   1   5       77.49       81.88      1.96 o 
  -4   1   5      269.70      308.01     11.05 o 
  -3   1   5     1435.41     1443.82     18.39 o 
  -2   1   5     3380.71     3183.73     29.17 o 
  -1   1   5        5.18        6.09      0.42 o 
   0   1   5      102.90       94.56      1.65 o 
   1   1   5       98.24       77.82      3.10 o 
   2   1   5       28.97       30.88      1.43 o 
   3   1   5      426.85      426.76      9.83 o 
   4   1   5       19.63       17.41      1.47 o 
   5   1   5      191.79      178.70      5.19 o 
   6   1   5       34.27       40.21      2.37 o 
   7   1   5        7.57        9.68      1.80 o 
   8   1   5        1.42        6.48      2.64 o 
 -13   2   5       22.83       21.14      3.82 o 
 -12   2   5       35.54       37.82      3.49 o 
 -11   2   5      148.00      134.37      6.19 o 
 -10   2   5      185.90      176.37      7.08 o 
  -9   2   5       95.84       90.33      3.29 o 
  -8   2   5      258.88      252.97      5.16 o 
  -7   2   5       42.20       50.62      1.65 o 
  -6   2   5      881.68      926.48     17.21 o 
  -5   2   5     1368.48     1194.25     28.55 o 
  -4   2   5     4030.37     4012.48     65.38 o 
  -3   2   5     3029.13     2899.08     45.84 o 
  -2   2   5      216.09      196.00      3.44 o 
  -1   2   5       21.54       26.86      0.86 o 
   0   2   5      834.58      890.91     14.64 o 
   1   2   5      179.50      151.49      2.98 o 
   2   2   5      704.56      726.17     13.28 o 
   3   2   5      703.24      688.40     15.44 o 
   4   2   5        1.19        1.23      1.15 o 
   5   2   5      209.70      213.01      6.12 o 
   6   2   5      101.38      101.19      4.64 o 
   7   2   5       13.43       10.61      1.81 o 
   8   2   5       67.28       66.27      6.84 o 
 -12   3   5       12.76       18.47      4.37 o 
 -11   3   5        0.27        2.58      3.27 o 
 -10   3   5       18.03       22.47      2.65 o 
  -9   3   5      598.75      628.64     20.11 o 
  -8   3   5      827.91      807.48     23.56 o 
  -7   3   5      918.56      918.51     24.40 o 
  -6   3   5      465.72      452.50      8.87 o 
  -5   3   5       60.07       50.39      2.06 o 
  -4   3   5      113.92      121.29      2.46 o 
  -3   3   5     3108.70     3166.63     49.61 o 
  -2   3   5      132.61      139.00      5.73 o 
  -1   3   5      387.90      372.70      7.79 o 
   0   3   5      856.06      867.79     14.74 o 
   1   3   5       40.51       35.25      1.33 o 
   2   3   5      385.11      377.71      8.41 o 
   3   3   5      183.19      177.96      4.60 o 
   4   3   5       19.02       20.61      1.91 o 
   5   3   5       14.17       17.13      2.05 o 
   6   3   5       45.89       42.89      3.07 o 
   7   3   5       14.65       15.10      2.84 o 
 -12   4   5        6.41        7.12      2.67 o 
 -11   4   5       17.39       19.96      2.93 o 
 -10   4   5       99.34      117.23      6.66 o 
  -9   4   5      286.25      294.20     10.99 o 
  -8   4   5       57.67       54.88      3.33 o 
  -7   4   5        0.01        2.23      1.37 o 
  -6   4   5      800.34      730.74     19.84 o 
  -5   4   5      523.21      466.18     12.72 o 
  -4   4   5      392.38      388.80      6.52 o 
  -3   4   5      404.89      393.98      7.15 o 
  -2   4   5      996.99      991.40     19.49 o 
  -1   4   5      805.22      915.01     45.58 o 
   0   4   5     1541.03     1510.49     32.45 o 
   1   4   5      730.51      702.05     13.69 o 
   2   4   5      454.57      468.76     10.76 o 
   3   4   5      248.03      232.51      7.33 o 
   4   4   5        5.58        7.73      1.25 o 
   5   4   5        0.58        0.19      0.91 o 
   6   4   5      110.60      110.66      6.84 o 
   7   4   5       51.19       63.41      5.82 o 
 -11   5   5        0.18        0.61      1.70 o 
 -10   5   5        5.71        5.59      2.37 o 
  -9   5   5       31.01       34.72      3.15 o 
  -8   5   5       67.33       73.95      4.43 o 
  -7   5   5      273.05      275.72      9.71 o 
  -6   5   5       96.97       85.34      3.75 o 
  -5   5   5        5.65        4.78      0.97 o 
  -4   5   5      109.07      109.23      3.52 o 
  -3   5   5      276.90      279.25      5.88 o 
  -2   5   5      200.48      178.47      4.76 o 
  -1   5   5      203.01      194.46      4.76 o 
   0   5   5      130.43      151.56      4.18 o 
   1   5   5        1.19        2.96      0.97 o 
   2   5   5      134.96      121.66      4.99 o 
   3   5   5        0.07       -0.13      1.34 o 
   4   5   5       12.03       15.49      1.99 o 
   5   5   5        5.59        9.76      3.28 o 
   6   5   5        3.70        6.02      2.81 o 
 -10   6   5        1.32        0.80      1.77 o 
  -9   6   5        1.58        6.92      1.99 o 
  -8   6   5        2.09        6.61      1.94 o 
  -7   6   5       12.98       15.05      2.08 o 
  -6   6   5        3.89        3.95      1.44 o 
  -5   6   5      128.24      121.74      6.30 o 
  -4   6   5      300.31      270.08      7.53 o 
  -3   6   5       12.32       14.64      1.49 o 
  -2   6   5        3.48        5.75      1.72 o 
  -1   6   5       22.18       19.13      1.47 o 
   0   6   5       69.49       68.78      2.59 o 
   1   6   5        0.53        2.27      0.99 o 
   2   6   5       15.12       13.14      1.92 o 
   3   6   5       23.47       21.69      2.26 o 
   4   6   5        0.61        2.76      1.67 o 
   5   6   5        5.50        6.28      3.15 o 
  -9   7   5        3.62        2.43      1.95 o 
  -8   7   5       31.80       29.88      3.29 o 
  -7   7   5        0.32       -0.18      1.39 o 
  -6   7   5        1.75        2.33      1.96 o 
  -5   7   5        0.60       -0.28      1.28 o 
  -4   7   5        0.79        6.42      1.36 o 
  -3   7   5      114.67      117.15      4.59 o 
  -2   7   5       49.55       47.72      2.31 o 
  -1   7   5        1.62        4.07      1.09 o 
   0   7   5       89.47       90.93      3.43 o 
   1   7   5        4.61        3.97      1.64 o 
   2   7   5       30.22       35.89      4.68 o 
   3   7   5       12.88       16.53      2.45 o 
   4   7   5        2.16        1.69      2.16 o 
  -8   8   5       37.30       41.27      4.31 o 
  -7   8   5        3.96        1.78      1.87 o 
  -6   8   5       65.01       64.67      4.34 o 
  -5   8   5       70.52       72.38      4.51 o 
  -4   8   5       20.25       26.39      2.56 o 
  -3   8   5      166.04      165.32      7.21 o 
  -2   8   5       49.27       50.29      3.03 o 
  -1   8   5        0.79        0.53      1.27 o 
   0   8   5       88.10       77.12      7.24 o 
   1   8   5       17.23       26.40      2.81 o 
   2   8   5       66.60       64.86      4.80 o 
   3   8   5       60.92       60.86      5.44 o 
  -5   9   5        2.43        4.99      2.12 o 
  -4   9   5       33.61       30.37      3.82 o 
  -3   9   5       38.92       43.32      4.37 o 
  -2   9   5       46.49       31.60      9.01 o 
  -1   9   5       23.12       24.87      4.52 o 
   0   9   5        7.91        6.75      3.61 o 
 -13   0   6      137.15      114.72     14.99 o 
 -12   0   6      126.55      112.39     10.09 o 
 -11   0   6       70.29       80.43      4.51 o 
 -10   0   6        3.95        5.52      1.71 o 
  -9   0   6      920.42      878.58     42.05 o 
  -8   0   6      381.52      361.14     13.18 o 
  -7   0   6      113.11      134.54      4.30 o 
  -6   0   6       87.56      114.56      3.81 o 
  -5   0   6      687.96      713.52     15.82 o 
  -4   0   6     1219.55     1177.19     34.11 o 
  -3   0   6       11.50        9.11      1.05 o 
  -2   0   6      136.98      134.94      7.43 o 
  -1   0   6      640.32      671.40      9.87 o 
   0   0   6      166.14      186.04      7.86 o 
   1   0   6       89.64       96.66      3.18 o 
   2   0   6       84.02      101.57      4.11 o 
   3   0   6      195.26      195.47      8.67 o 
   4   0   6      856.89      927.13     40.74 o 
   5   0   6      228.99      216.65      9.35 o 
   6   0   6      122.35      108.67      6.37 o 
   7   0   6      125.72      152.50     15.56 o 
 -13   1   6       10.33       10.42      2.97 o 
 -12   1   6        1.99        1.73      1.95 o 
 -11   1   6       37.50       38.77      2.25 o 
 -10   1   6      934.35      893.05     22.45 o 
  -9   1   6        0.21        1.88      1.24 o 
  -8   1   6       21.00       25.09      1.58 o 
  -7   1   6        4.30        4.56      0.87 o 
  -6   1   6       79.35       91.57      2.13 o 
  -5   1   6      961.04      957.12     39.39 o 
  -4   1   6        0.35        8.39      0.64 o 
  -3   1   6        1.45        3.00      0.53 o 
  -2   1   6      705.38      893.23     19.79 o 
  -1   1   6       15.25       20.41      0.88 o 
   0   1   6       19.40       15.37      0.67 o 
   1   1   6       79.73       84.34      2.03 o 
   2   1   6      350.06      368.41      9.97 o 
   3   1   6        2.01       10.00      2.12 o 
   4   1   6      257.75      271.61      8.14 o 
   5   1   6       12.05        9.86      1.46 o 
   6   1   6       20.02       23.44      1.95 o 
   7   1   6       10.40       12.44      2.34 o 
 -13   2   6       17.93       21.99      4.74 o 
 -12   2   6       14.58       19.65      2.67 o 
 -11   2   6        2.83        2.71      2.26 o 
 -10   2   6        0.64        0.99      1.35 o 
  -9   2   6       39.20       38.51      1.71 o 
  -8   2   6       30.72       29.67      1.33 o 
  -7   2   6        1.59        4.11      1.68 o 
  -6   2   6       41.63       46.00      1.37 o 
  -5   2   6        4.79       12.32      0.73 o 
  -4   2   6       23.37       17.01      1.01 o 
  -3   2   6       83.26      138.77      3.65 o 
  -2   2   6       46.05       31.44      1.03 o 
  -1   2   6       55.62       62.58      1.74 o 
   0   2   6       43.87       49.77      1.44 o 
   1   2   6       92.60      111.89      3.00 o 
   2   2   6      201.16      193.19      4.53 o 
   3   2   6      106.96       97.94      3.05 o 
   4   2   6        3.01        5.55      1.20 o 
   5   2   6       45.10       49.44      2.80 o 
   6   2   6       22.73       23.19      2.33 o 
   7   2   6       22.44       20.65      3.88 o 
 -13   3   6        0.23       -1.56      2.17 o 
 -12   3   6       13.57       13.32      2.47 o 
 -11   3   6       21.46       24.57      2.74 o 
 -10   3   6       10.47       13.43      2.23 o 
  -9   3   6        1.22        5.77      2.85 o 
  -8   3   6      102.54       83.05      4.07 o 
  -7   3   6        1.90        1.14      1.01 o 
  -6   3   6        3.37        6.37      0.60 o 
  -5   3   6      634.65      632.66     22.58 o 
  -4   3   6     2387.95     2557.71     41.65 o 
  -3   3   6      322.10      361.80      7.06 o 
  -2   3   6      194.55      243.90      4.98 o 
  -1   3   6       72.51       56.27      2.54 o 
   0   3   6       36.89       46.15      1.59 o 
   1   3   6       56.26       56.65      1.86 o 
   2   3   6      153.19      142.89      3.84 o 
   3   3   6       48.63       42.75      3.08 o 
   4   3   6        0.06        0.27      0.84 o 
   5   3   6        0.09        0.19      1.15 o 
   6   3   6        2.15        2.01      1.61 o 
   7   3   6        2.47       -0.84      1.94 o 
 -12   4   6        3.18        8.48      2.45 o 
 -11   4   6        1.15        7.89      2.48 o 
 -10   4   6       22.60       24.29      3.26 o 
  -9   4   6        1.88        2.57      1.47 o 
  -8   4   6       34.99       39.95      3.07 o 
  -7   4   6      602.25      553.10     15.99 o 
  -6   4   6      163.31      143.88      3.83 o 
  -5   4   6      217.97      223.01      4.26 o 
  -4   4   6      192.76      200.11      4.10 o 
  -3   4   6       41.61       38.87      1.65 o 
  -2   4   6     1363.20     1372.12     28.54 o 
  -1   4   6      542.03      558.18     12.23 o 
   0   4   6      253.75      238.96      6.45 o 
   1   4   6      684.11      646.26     15.28 o 
   2   4   6       10.94       11.69      1.30 o 
   3   4   6       12.04       13.73      1.34 o 
   4   4   6       72.16       69.34      3.29 o 
   5   4   6       30.65       27.40      3.26 o 
   6   4   6        0.21        0.92      2.01 o 
 -11   5   6       99.83      113.28      6.93 o 
 -10   5   6      104.88      106.40      6.28 o 
  -9   5   6      288.59      306.57     11.95 o 
  -8   5   6       85.74       94.27      4.76 o 
  -7   5   6        1.78        1.48      1.21 o 
  -6   5   6       47.79       53.10      2.86 o 
  -5   5   6      287.88      301.75      7.50 o 
  -4   5   6      894.01      856.54     38.01 o 
  -3   5   6       83.12       65.67      2.22 o 
  -2   5   6      497.75      517.06     10.94 o 
  -1   5   6       40.55       36.52      1.69 o 
   0   5   6      349.42      345.91      8.14 o 
   1   5   6      762.72      763.82     16.99 o 
   2   5   6       16.85       19.16      1.52 o 
   3   5   6       29.44       32.94      2.31 o 
   4   5   6        2.72        8.88      2.63 o 
   5   5   6        4.82        5.47      2.34 o 
 -10   6   6       28.84       32.03      3.38 o 
  -9   6   6        0.53        1.47      1.54 o 
  -8   6   6       25.66       19.74      2.35 o 
  -7   6   6      548.51      497.49     17.89 o 
  -6   6   6      318.06      301.34     10.32 o 
  -5   6   6      111.17      117.37      4.18 o 
  -4   6   6      149.78      151.66      5.90 o 
  -3   6   6        5.33        4.15      1.58 o 
  -2   6   6      890.03      871.82     19.68 o 
  -1   6   6      427.38      410.81     10.81 o 
   0   6   6      316.13      328.87      8.65 o 
   1   6   6      332.74      316.96      8.29 o 
   2   6   6        2.55        2.00      1.08 o 
   3   6   6       41.03       43.89      3.47 o 
   4   6   6       83.53       83.67      7.17 o 
   5   6   6      117.85      127.85      9.03 o 
  -9   7   6       40.20       35.47      3.59 o 
  -8   7   6        0.20        0.86      1.50 o 
  -7   7   6        0.68        1.03      1.44 o 
  -6   7   6       18.95       14.92      2.58 o 
  -5   7   6      295.35      295.25     10.92 o 
  -4   7   6      454.68      462.44     13.53 o 
  -3   7   6       86.17       84.57      3.64 o 
  -2   7   6       86.50       91.35      5.88 o 
  -1   7   6        3.42        2.55      1.06 o 
   0   7   6       26.58       27.81      3.67 o 
   1   7   6       51.57       44.74      3.25 o 
   2   7   6       48.13       55.57      3.92 o 
   3   7   6       52.26       60.74      5.01 o 
  -8   8   6        0.55        2.47      2.01 o 
  -7   8   6       10.30       15.60      2.50 o 
  -6   8   6       35.46       27.64      3.21 o 
  -5   8   6        2.28        1.63      1.58 o 
  -4   8   6       15.35       21.56      3.11 o 
  -3   8   6        5.11        6.62      1.64 o 
  -2   8   6        7.27       10.63      1.80 o 
  -1   8   6       15.62       16.43      3.90 o 
   0   8   6       43.96       40.64      3.28 o 
   1   8   6        2.11        0.55      1.73 o 
   2   8   6        4.25        4.28      2.94 o 
  -4   9   6        1.01       -0.51      1.95 o 
  -3   9   6        0.07        1.56      2.42 o 
  -2   9   6        0.13       -3.95      3.95 o 
 -13   1   7       13.24        6.34      3.83 o 
 -12   1   7       70.06       60.87      4.05 o 
 -11   1   7       61.34       56.64      2.56 o 
 -10   1   7        0.01        3.69      1.08 o 
  -9   1   7       13.32       17.08      1.70 o 
  -8   1   7        5.15        7.34      0.88 o 
  -7   1   7      263.63      238.81      4.82 o 
  -6   1   7     1947.70     1879.23     75.56 o 
  -5   1   7      462.92      508.41      8.63 o 
  -4   1   7      302.48      324.42      5.19 o 
  -3   1   7        8.89        5.64      0.85 o 
  -2   1   7       68.74       68.03      2.27 o 
  -1   1   7      151.85      171.65      3.49 o 
   0   1   7       31.63       26.27      1.62 o 
   1   1   7      330.06      295.61      7.07 o 
   2   1   7        6.59       14.53      1.84 o 
   3   1   7       20.53       18.31      1.85 o 
   4   1   7       44.00       41.34      2.38 o 
   5   1   7       11.82       11.12      1.66 o 
   6   1   7       13.55       17.77      5.20 o 
 -13   2   7       27.08       28.86      3.58 o 
 -12   2   7       23.14       29.31      4.03 o 
 -11   2   7        1.04        1.53      1.78 o 
 -10   2   7        0.31        0.10      1.15 o 
  -9   2   7      439.13      434.88     10.56 o 
  -8   2   7       74.34       82.47      5.30 o 
  -7   2   7      178.69      170.97      4.30 o 
  -6   2   7      299.92      287.27      5.39 o 
  -5   2   7        0.33        1.92      0.73 o 
  -4   2   7     1574.42     1605.39     25.01 o 
  -3   2   7     1807.25     1793.42     26.59 o 
  -2   2   7     1412.33     1428.31     33.61 o 
  -1   2   7      161.58      139.77      2.52 o 
   0   2   7       72.88       69.97      1.73 o 
   1   2   7       79.09       80.28      2.61 o 
   2   2   7      151.50      160.22      5.13 o 
   3   2   7     1118.57     1079.66     24.41 o 
   4   2   7      147.84      154.79      4.92 o 
   5   2   7       12.95       19.02      2.37 o 
   6   2   7        1.20        5.00      2.21 o 
 -13   3   7        8.53       11.21      2.60 o 
 -12   3   7      185.69      179.46      9.15 o 
 -11   3   7      152.45      145.36      8.06 o 
 -10   3   7       89.03       97.42      7.47 o 
  -9   3   7        4.80       10.83      3.12 o 
  -8   3   7      181.52      188.37      9.30 o 
  -7   3   7      393.80      380.33      8.98 o 
  -6   3   7      839.42      891.63     17.41 o 
  -5   3   7      515.72      500.61      8.99 o 
  -4   3   7      153.05      153.72      3.70 o 
  -3   3   7       50.64       58.50      1.59 o 
  -2   3   7      810.61      794.44     13.72 o 
  -1   3   7     1038.31     1020.63     24.08 o 
   0   3   7     1145.55     1214.85     22.98 o 
   1   3   7      350.70      353.67      7.65 o 
   2   3   7       39.67       41.19      1.99 o 
   3   3   7        0.16        0.54      0.77 o 
   4   3   7       48.93       49.78      3.35 o 
   5   3   7       18.05       21.73      3.14 o 
   6   3   7       84.56       80.47      7.62 o 
 -12   4   7        0.91        3.53      4.97 o 
 -11   4   7        0.49       -0.34      1.47 o 
 -10   4   7       16.35       15.31      2.71 o 
  -9   4   7      201.55      191.70     10.85 o 
  -8   4   7      611.29      557.19     16.91 o 
  -7   4   7      517.81      517.64     14.18 o 
  -6   4   7        9.71       11.48      1.16 o 
  -5   4   7       86.38       80.43      3.93 o 
  -4   4   7       44.72       37.14      1.51 o 
  -3   4   7     1049.28     1041.43     22.13 o 
  -2   4   7     1142.98     1128.69     21.88 o 
  -1   4   7      904.46      929.51     18.96 o 
   0   4   7       28.39       23.51      1.44 o 
   1   4   7       67.67       65.15      2.47 o 
   2   4   7      259.71      257.47      6.62 o 
   3   4   7       45.01       50.65      2.74 o 
   4   4   7      122.68      127.02      6.49 o 
   5   4   7       12.80       13.96      3.30 o 
 -12   5   7        5.90        9.63      3.27 o 
 -11   5   7        7.74        5.04      2.37 o 
 -10   5   7       28.82       26.03      3.09 o 
  -9   5   7        0.25        1.24      1.34 o 
  -8   5   7       22.29       20.15      2.64 o 
  -7   5   7      164.52      167.37     12.70 o 
  -6   5   7      238.57      227.43      6.28 o 
  -5   5   7      203.71      197.91      6.48 o 
  -4   5   7      166.49      164.87      4.24 o 
  -3   5   7        2.62        3.50      1.94 o 
  -2   5   7        7.17        9.74      1.35 o 
  -1   5   7      212.90      211.41      6.53 o 
   0   5   7      158.54      173.12      8.40 o 
   1   5   7       46.35       49.16      4.22 o 
   2   5   7        0.87        1.97      1.64 o 
   3   5   7        0.00        2.10      1.92 o 
   4   5   7       11.65        9.24      2.89 o 
   5   5   7       17.78       14.48      3.09 o 
 -11   6   7        0.00        5.16      2.16 o 
 -10   6   7       14.70       18.47      2.62 o 
  -9   6   7        0.28        1.59      1.64 o 
  -8   6   7        8.91       11.90      2.86 o 
  -7   6   7        0.00        3.52      3.51 o 
  -6   6   7        1.34        2.69      1.58 o 
  -5   6   7        6.85        8.69      1.39 o 
  -4   6   7      212.36      213.81      6.63 o 
  -3   6   7        0.85        2.49      1.74 o 
  -2   6   7       88.04       80.13      3.06 o 
  -1   6   7        1.96        3.40      1.22 o 
   0   6   7        8.36       13.14      1.48 o 
   1   6   7        0.20        2.53      1.37 o 
   2   6   7        0.03        0.04      1.77 o 
   3   6   7       36.08       38.42      3.97 o 
   4   6   7        0.99        4.14      2.41 o 
  -9   7   7        0.06        0.10      1.58 o 
  -8   7   7       81.18       68.05      4.55 o 
  -7   7   7       16.63       19.61      3.50 o 
  -6   7   7        5.27       10.54      2.60 o 
  -5   7   7        4.17        4.90      1.74 o 
  -4   7   7       16.07       13.67      1.66 o 
  -3   7   7        2.06        2.55      1.30 o 
  -2   7   7       16.31       18.49      1.76 o 
  -1   7   7       23.23       23.42      1.91 o 
   0   7   7       28.28       28.20      3.28 o 
   1   7   7       15.22       15.35      2.92 o 
   2   7   7        0.90        1.61      2.00 o 
  -8   8   7       37.67       37.93      4.40 o 
  -7   8   7       16.99       17.77      4.31 o 
  -6   8   7        2.19        7.21      2.51 o 
  -5   8   7        5.65        7.83      4.37 o 
  -4   8   7        6.90       16.67      2.60 o 
  -3   8   7      103.02      100.39      4.82 o 
  -2   8   7       42.19       43.82      3.03 o 
  -1   8   7       16.58       16.87      3.44 o 
   0   8   7        0.00        0.43      1.98 o 
   1   8   7       11.62       16.18      3.84 o 
 -14   0   8       48.95       55.27     10.43 o 
 -13   0   8       18.72       26.69      7.23 o 
 -12   0   8      300.18      252.83     10.63 o 
 -11   0   8       67.15       66.78      4.26 o 
 -10   0   8       72.25       81.92      4.30 o 
  -9   0   8      200.33      190.08      7.29 o 
  -8   0   8      140.87      133.73      5.29 o 
  -7   0   8      187.64      204.26      6.53 o 
  -6   0   8      253.70      214.57      7.76 o 
  -5   0   8     2409.86     2443.56    105.43 o 
  -4   0   8      316.66      293.45      6.12 o 
  -3   0   8      164.55      188.31      7.32 o 
  -2   0   8       11.12       12.03      1.75 o 
  -1   0   8        1.52        3.34      1.41 o 
   0   0   8        1.14        4.04      1.02 o 
   1   0   8       18.99       32.42      3.46 o 
   2   0   8     1812.93     1763.45     52.93 o 
   3   0   8       30.73       35.45      3.01 o 
   4   0   8       17.23       14.35      5.11 o 
   5   0   8       11.42        9.64      3.36 o 
   6   0   8        2.88        0.10      3.44 o 
 -14   1   8       97.29       94.85      9.89 o 
 -13   1   8       96.77       97.24      5.58 o 
 -12   1   8       18.52       19.23      2.44 o 
 -11   1   8       93.93       91.26      4.25 o 
 -10   1   8      644.34      643.77     16.87 o 
  -9   1   8      393.99      378.52      8.90 o 
  -8   1   8      361.76      338.17      7.49 o 
  -7   1   8      419.37      425.83      8.62 o 
  -6   1   8      192.86      173.34      3.72 o 
  -5   1   8       78.16       99.07      2.51 o 
  -4   1   8      152.76      142.38      2.45 o 
  -3   1   8      396.89      376.58      7.03 o 
  -2   1   8      233.75      275.36      7.09 o 
  -1   1   8       26.11       24.32      1.37 o 
   0   1   8        0.03        2.12      1.25 o 
   1   1   8      161.42      170.27      4.83 o 
   2   1   8      187.52      196.59      6.04 o 
   3   1   8        0.09       -0.40      1.10 o 
   4   1   8       67.06       64.46      3.78 o 
   5   1   8       39.88       42.08      3.12 o 
   6   1   8        6.87        7.93      3.11 o 
 -13   2   8        3.10        2.71      1.73 o 
 -12   2   8       39.20       32.88      4.19 o 
 -11   2   8      147.64      140.87      6.50 o 
 -10   2   8       72.98       76.79      3.14 o 
  -9   2   8      390.93      419.01     14.29 o 
  -8   2   8        0.71        8.67      2.21 o 
  -7   2   8       68.34       58.78      1.96 o 
  -6   2   8      101.19      116.92      3.27 o 
  -5   2   8      205.20      213.72      4.30 o 
  -4   2   8       16.09       14.78      0.97 o 
  -3   2   8       14.04       16.56      1.21 o 
  -2   2   8        4.84        8.78      0.92 o 
  -1   2   8      211.65      188.34      4.59 o 
   0   2   8       34.88       32.08      1.72 o 
   1   2   8       11.61       14.51      1.45 o 
   2   2   8        0.21       -1.10      1.33 o 
   3   2   8        2.74        4.07      1.44 o 
   4   2   8        0.75       -0.09      1.09 o 
   5   2   8        4.22        7.02      3.23 o 
 -13   3   8        8.81       12.09      2.84 o 
 -12   3   8       19.59       24.01      2.96 o 
 -11   3   8        6.06        4.75      1.94 o 
 -10   3   8       27.72       27.41      3.01 o 
  -9   3   8        5.65        4.80      1.49 o 
  -8   3   8       15.95       14.45      1.40 o 
  -7   3   8        2.03        0.90      0.74 o 
  -6   3   8        9.67        7.49      0.89 o 
  -5   3   8       96.64      101.74      2.91 o 
  -4   3   8      215.60      184.19      4.07 o 
  -3   3   8       22.73       25.58      1.24 o 
  -2   3   8        1.78        9.44      1.99 o 
  -1   3   8       46.82       45.80      3.22 o 
   0   3   8       13.20       13.47      1.36 o 
   1   3   8        6.05        4.05      0.99 o 
   2   3   8       14.25       13.89      1.56 o 
   3   3   8       25.11       19.66      1.85 o 
   4   3   8        4.89        2.99      1.60 o 
   5   3   8        2.98        2.65      2.24 o 
 -12   4   8        0.44        2.73      1.99 o 
 -11   4   8        1.89        2.10      1.86 o 
 -10   4   8       36.92       35.16      3.18 o 
  -9   4   8        5.99        7.71      1.88 o 
  -8   4   8       87.79       82.78      3.94 o 
  -7   4   8        7.03       12.28      1.35 o 
  -6   4   8       93.78      113.16     12.16 o 
  -5   4   8        0.40        3.97      1.60 o 
  -4   4   8      554.96      538.77     12.28 o 
  -3   4   8      204.78      187.74      4.48 o 
  -2   4   8        3.78        4.65      0.97 o 
  -1   4   8      115.45      116.89      3.74 o 
   0   4   8       76.98       77.04      3.26 o 
   1   4   8      329.13      294.21      8.77 o 
   2   4   8      156.54      146.73      5.27 o 
   3   4   8       28.29       31.01      3.19 o 
   4   4   8        3.79        3.51      1.72 o 
 -12   5   8       21.00       23.44      4.35 o 
 -11   5   8        2.44        3.00      1.92 o 
 -10   5   8       28.16       30.62      2.95 o 
  -9   5   8      312.37      283.40     11.01 o 
  -8   5   8       52.08       64.49      3.76 o 
  -7   5   8       89.92       98.28      3.66 o 
  -6   5   8      119.50      127.42      4.93 o 
  -5   5   8        9.82       10.97      1.14 o 
  -4   5   8     1089.16     1050.57     40.26 o 
  -3   5   8       96.72       95.96      3.16 o 
  -2   5   8      477.35      493.96     11.46 o 
  -1   5   8      662.55      661.01     20.85 o 
   0   5   8       41.45       44.10      2.51 o 
   1   5   8        7.06        7.12      1.31 o 
   2   5   8       30.96       37.85      2.84 o 
   3   5   8       45.44       53.73      4.53 o 
   4   5   8        4.24        1.97      2.80 o 
 -11   6   8        8.29       12.39      2.55 o 
 -10   6   8       40.83       39.53      3.79 o 
  -9   6   8       79.94       76.36      4.82 o 
  -8   6   8       62.84       61.12      4.05 o 
  -7   6   8      106.88      103.24      4.99 o 
  -6   6   8      165.49      146.94      5.20 o 
  -5   6   8        2.40        6.23      1.34 o 
  -4   6   8      539.97      529.26     13.08 o 
  -3   6   8      381.97      386.62     10.09 o 
  -2   6   8        0.02        1.39      0.94 o 
  -1   6   8      130.28      133.52      5.05 o 
   0   6   8       70.05       77.63      3.86 o 
   1   6   8      243.01      228.11      9.83 o 
   2   6   8       84.00       84.65      5.90 o 
   3   6   8       69.12       68.04      8.54 o 
  -9   7   8       56.20       58.07      4.73 o 
  -8   7   8       70.61       70.51      5.30 o 
  -7   7   8       34.08       37.41      3.38 o 
  -6   7   8       26.15       28.80      3.26 o 
  -5   7   8        2.80        5.67      1.77 o 
  -4   7   8      123.31      115.32      4.84 o 
  -3   7   8       35.15       38.63      3.36 o 
  -2   7   8       81.97       85.40      3.85 o 
  -1   7   8       60.95       54.13      3.47 o 
   0   7   8        0.39       -0.15      1.82 o 
   1   7   8       27.16       25.48      3.49 o 
  -7   8   8        4.36        4.84      2.16 o 
  -6   8   8       27.58       28.75      3.29 o 
  -5   8   8       60.64       59.42      4.15 o 
  -4   8   8        4.38        4.66      2.03 o 
  -3   8   8       18.18       13.31      1.91 o 
  -2   8   8        1.92        2.87      2.58 o 
  -1   8   8        0.04        1.98      2.25 o 
 -14   1   9        3.47       10.86      4.98 o 
 -13   1   9       24.11       21.94      2.81 o 
 -12   1   9        6.94       10.56      2.68 o 
 -11   1   9      194.47      171.12      5.48 o 
 -10   1   9        0.31       -0.40      1.07 o 
  -9   1   9        1.34        1.54      1.48 o 
  -8   1   9       15.15       22.36      1.51 o 
  -7   1   9        4.76        6.31      0.97 o 
  -6   1   9      217.70      213.87      4.77 o 
  -5   1   9      828.89      745.33     12.35 o 
  -4   1   9      455.64      453.23     11.46 o 
  -3   1   9       44.90       47.92      1.48 o 
  -2   1   9        0.11        0.27      0.47 o 
  -1   1   9        7.00        9.88      2.41 o 
   0   1   9       58.25       57.28      3.24 o 
   1   1   9      282.68      269.90      9.02 o 
   2   1   9       51.44       50.03      3.26 o 
   3   1   9      139.00      142.95      8.91 o 
   4   1   9        0.88        1.36      1.77 o 
   5   1   9        5.48        5.95      2.18 o 
 -13   2   9       22.05       18.74      2.93 o 
 -12   2   9        0.38       -0.97      1.65 o 
 -11   2   9       29.40       26.06      2.65 o 
 -10   2   9       99.29       90.66      3.17 o 
  -9   2   9        7.23       10.19      1.54 o 
  -8   2   9      267.60      272.65      6.60 o 
  -7   2   9      184.85      180.38      5.13 o 
  -6   2   9      706.84      752.51     14.35 o 
  -5   2   9      309.83      307.49      6.03 o 
  -4   2   9       56.80       51.75      2.27 o 
  -3   2   9       29.61       32.18      2.48 o 
  -2   2   9      242.33      266.44      6.49 o 
  -1   2   9      275.29      277.41      6.92 o 
   0   2   9      482.89      449.97     11.10 o 
   1   2   9      376.83      391.11     11.01 o 
   2   2   9       63.18       56.61      3.43 o 
   3   2   9       47.01       41.93      3.12 o 
   4   2   9       57.64       57.92      4.61 o 
   5   2   9       24.56       26.33      3.42 o 
 -13   3   9        8.46        5.47      2.32 o 
 -12   3   9       17.39       25.67      4.81 o 
 -11   3   9      302.39      291.47     11.98 o 
 -10   3   9      260.33      256.94     10.30 o 
  -9   3   9      107.47      107.25      4.06 o 
  -8   3   9      101.58      100.60      3.39 o 
  -7   3   9        1.83        1.71      1.00 o 
  -6   3   9      508.13      473.37     25.49 o 
  -5   3   9      740.29      754.99     14.42 o 
  -4   3   9      233.21      227.20      4.82 o 
  -3   3   9      594.55      589.41     13.77 o 
  -2   3   9      276.74      249.40      8.16 o 
  -1   3   9       43.85       39.35      2.47 o 
   0   3   9      258.12      251.22     12.36 o 
   1   3   9      236.27      254.28      9.04 o 
   2   3   9       48.05       43.90      4.66 o 
   3   3   9       42.81       35.17      3.52 o 
   4   3   9       12.93       19.35      3.10 o 
 -13   4   9        1.70        2.53      2.01 o 
 -12   4   9       25.86       31.40      3.85 o 
 -11   4   9        3.44        7.50      2.20 o 
 -10   4   9       72.28       72.03      4.57 o 
  -9   4   9       11.18       12.54      2.47 o 
  -8   4   9       86.66       76.02      3.05 o 
  -7   4   9       13.19       11.60      2.21 o 
  -6   4   9       11.27       14.08      1.14 o 
  -5   4   9      537.14      527.33     12.68 o 
  -4   4   9        0.02        1.25      1.32 o 
  -3   4   9      281.12      266.43      8.53 o 
  -2   4   9      612.91      644.86     21.81 o 
  -1   4   9      326.11      319.80      9.18 o 
   0   4   9      372.06      342.59      9.91 o 
   1   4   9       48.01       51.15      2.68 o 
   2   4   9       28.81       28.12      2.49 o 
   3   4   9       35.36       37.50      3.98 o 
   4   4   9       92.86       95.68      8.71 o 
 -12   5   9        0.73        3.15      2.23 o 
 -11   5   9        0.29       -0.88      1.72 o 
 -10   5   9       19.84       18.95      2.73 o 
  -9   5   9        6.70        9.95      2.07 o 
  -8   5   9       10.87        9.98      1.78 o 
  -7   5   9        3.17        2.31      1.09 o 
  -6   5   9       68.96       67.61      2.87 o 
  -5   5   9       34.46       33.23      1.80 o 
  -4   5   9      110.84      103.30      3.34 o 
  -3   5   9      123.47      121.56      3.68 o 
  -2   5   9       39.92       35.10      2.41 o 
  -1   5   9        3.58        5.55      1.74 o 
   0   5   9       28.64       30.68      2.32 o 
   1   5   9       46.48       44.18      3.17 o 
   2   5   9       34.90       39.31      3.25 o 
   3   5   9       28.28       27.17      6.35 o 
 -11   6   9        3.58       10.59      3.63 o 
 -10   6   9        3.18        1.00      1.62 o 
  -9   6   9        2.41        3.68      1.80 o 
  -8   6   9       10.39       11.82      2.09 o 
  -7   6   9       16.73       15.60      2.05 o 
  -6   6   9       11.59       12.94      1.60 o 
  -5   6   9        7.83       10.13      1.71 o 
  -4   6   9       18.08       19.65      2.48 o 
  -3   6   9       39.89       42.72      2.29 o 
  -2   6   9        2.01        2.97      1.38 o 
  -1   6   9       20.96       24.61      2.38 o 
   0   6   9        5.45        3.86      1.68 o 
   1   6   9        7.21       10.46      2.97 o 
   2   6   9        0.26        0.14      2.16 o 
  -9   7   9       23.49       29.25      3.82 o 
  -8   7   9       19.39       22.92      2.92 o 
  -7   7   9        1.73        1.78      1.63 o 
  -6   7   9       67.44       74.91      4.47 o 
  -5   7   9      114.01      102.38      4.48 o 
  -4   7   9       15.05       10.74      1.80 o 
  -3   7   9       45.78       41.80      3.36 o 
  -2   7   9        9.54       17.90      2.05 o 
  -1   7   9       27.49       29.44      3.20 o 
   0   7   9       32.96       35.45      4.35 o 
  -7   8   9       42.15       47.29      4.44 o 
  -6   8   9       48.67       46.85      4.72 o 
  -5   8   9       56.47       52.79      4.98 o 
  -4   8   9       27.61       21.49      3.45 o 
  -3   8   9       28.49       29.06      3.77 o 
  -2   8   9       25.24       20.79      6.81 o 
 -14   0  10       26.40       36.55      9.96 o 
 -13   0  10       53.31       60.81      6.03 o 
 -12   0  10        0.21        0.03      1.56 o 
 -11   0  10       54.46       60.67      4.89 o 
 -10   0  10      353.74      375.93     13.54 o 
  -9   0  10      682.42      675.34     22.07 o 
  -8   0  10      664.91      718.86     22.60 o 
  -7   0  10      445.64      453.37     13.44 o 
  -6   0  10       29.85       26.51      3.61 o 
  -5   0  10       67.61       66.93      2.41 o 
  -4   0  10      180.98      174.83      7.85 o 
  -3   0  10      455.21      500.02     19.66 o 
  -2   0  10       82.92       81.85      7.45 o 
  -1   0  10        6.12       14.53      2.63 o 
   0   0  10        1.82        6.62      2.16 o 
   1   0  10       54.15       58.75      4.84 o 
   2   0  10      313.36      292.05     26.15 o 
   3   0  10       96.75      121.33     10.54 o 
   4   0  10        4.87        5.90      2.85 o 
 -14   1  10       18.16       15.96      4.68 o 
 -13   1  10      268.08      252.19     10.93 o 
 -12   1  10      202.89      194.82      6.43 o 
 -11   1  10      387.89      395.69     10.83 o 
 -10   1  10       17.91       18.69      1.90 o 
  -9   1  10       30.46       31.78      2.70 o 
  -8   1  10      319.05      329.53      8.03 o 
  -7   1  10     1430.69     1429.91     28.49 o 
  -6   1  10     1584.86     1529.30     27.95 o 
  -5   1  10      292.97      289.60      8.48 o 
  -4   1  10       29.94       23.59      1.99 o 
  -3   1  10      144.29      151.64      5.25 o 
  -2   1  10       38.84       38.68      2.74 o 
  -1   1  10      136.76      148.03      8.59 o 
   0   1  10      347.36      345.88     13.55 o 
   1   1  10        0.09        5.35      1.96 o 
   2   1  10        6.20        7.67      2.25 o 
   3   1  10       14.62       20.67      2.57 o 
   4   1  10        9.98       17.01      3.17 o 
 -14   2  10        2.97        7.50      3.50 o 
 -13   2  10       26.53       24.07      3.13 o 
 -12   2  10       27.95       24.53      3.17 o 
 -11   2  10       31.39       24.99      2.23 o 
 -10   2  10       91.01       80.79      3.10 o 
  -9   2  10      409.14      400.77      9.66 o 
  -8   2  10      288.12      290.85      7.77 o 
  -7   2  10        1.12        1.79      1.11 o 
  -6   2  10       48.27       57.03      2.07 o 
  -5   2  10      286.52      253.67      6.68 o 
  -4   2  10      174.65      153.62      4.43 o 
  -3   2  10      195.04      191.01      6.46 o 
  -2   2  10      199.80      182.85      5.33 o 
  -1   2  10       56.08       54.39      3.17 o 
   0   2  10       44.20       44.09      3.22 o 
   1   2  10       46.22       43.97      3.95 o 
   2   2  10       30.15       39.92      3.15 o 
   3   2  10        5.91        7.66      1.86 o 
   4   2  10        0.54        0.48      2.10 o 
 -13   3  10        5.49        8.89      3.02 o 
 -12   3  10        2.10       -0.09      1.44 o 
 -11   3  10      230.65      214.71      9.23 o 
 -10   3  10        2.88        2.83      1.60 o 
  -9   3  10        0.59        2.96      1.62 o 
  -8   3  10        4.65        6.26      1.03 o 
  -7   3  10        0.85        5.21      1.01 o 
  -6   3  10        0.29        5.73      2.15 o 
  -5   3  10       17.56       19.47      1.15 o 
  -4   3  10      344.12      335.58      9.10 o 
  -3   3  10       24.10       32.39      2.03 o 
  -2   3  10       49.40       47.66      2.31 o 
  -1   3  10       23.28       19.48      1.74 o 
   0   3  10       97.55       88.59      3.66 o 
   1   3  10        2.55        4.78      2.61 o 
   2   3  10       28.80       22.44      2.63 o 
   3   3  10       16.79       19.88      2.98 o 
 -13   4  10        0.37        7.24      3.41 o 
 -12   4  10        4.32        5.74      2.32 o 
 -11   4  10        3.88        1.49      1.75 o 
 -10   4  10        0.41        2.05      1.51 o 
  -9   4  10        4.25        3.56      1.40 o 
  -8   4  10        2.51        4.48      1.57 o 
  -7   4  10       46.41       39.60      1.82 o 
  -6   4  10       55.75       56.15      3.11 o 
  -5   4  10        8.56        7.95      1.26 o 
  -4   4  10       52.74       57.45      2.78 o 
  -3   4  10      179.70      187.52      9.25 o 
  -2   4  10       75.22       82.94      4.52 o 
  -1   4  10       61.24       54.88      2.75 o 
   0   4  10       12.07       14.12      1.67 o 
   1   4  10       29.30       28.27      2.90 o 
   2   4  10       20.98       17.52      4.98 o 
   3   4  10       40.79       53.84      6.41 o 
 -12   5  10      120.06      127.04      7.54 o 
 -11   5  10       52.98       59.15      4.57 o 
 -10   5  10       37.86       38.21      3.63 o 
  -9   5  10       23.18       25.80      2.70 o 
  -8   5  10       31.63       32.71      3.49 o 
  -7   5  10       21.10       28.25      2.90 o 
  -6   5  10       68.15       73.68      2.77 o 
  -5   5  10       56.40       66.76      2.85 o 
  -4   5  10       11.83       13.35      1.60 o 
  -3   5  10       62.52       63.40      3.22 o 
  -2   5  10      156.17      161.15      6.11 o 
  -1   5  10      247.41      225.23      7.79 o 
   0   5  10       42.09       39.75      2.64 o 
   1   5  10       18.98       24.38      4.19 o 
   2   5  10        0.04        0.43      2.40 o 
 -11   6  10        0.04       -0.97      1.92 o 
 -10   6  10       30.69       28.56      3.29 o 
  -9   6  10       46.57       46.88      4.46 o 
  -8   6  10       61.19       58.76      3.97 o 
  -7   6  10       50.62       45.80      3.11 o 
  -6   6  10        0.15        0.21      1.01 o 
  -5   6  10        0.05        1.10      1.12 o 
  -4   6  10      124.39      122.04      4.96 o 
  -3   6  10      222.72      216.23      7.58 o 
  -2   6  10       97.85      101.73      4.89 o 
  -1   6  10       26.55       28.39      2.40 o 
   0   6  10        0.03        0.00      1.54 o 
   1   6  10       17.24       19.79      4.70 o 
  -9   7  10        0.46        0.38      1.57 o 
  -8   7  10       52.50       45.43      3.74 o 
  -7   7  10       99.48      100.28      5.52 o 
  -6   7  10       78.51       69.68      5.42 o 
  -5   7  10      106.26       98.00      5.35 o 
  -4   7  10        9.10        9.69      2.28 o 
  -3   7  10        0.01        0.31      1.40 o 
  -2   7  10       16.70       14.10      3.43 o 
  -1   7  10       88.81       74.35      5.97 o 
  -6   8  10        3.69        2.83      2.20 o 
  -5   8  10        4.52        4.66      2.91 o 
  -4   8  10        2.70        5.18      3.22 o 
 -14   1  11       11.27       11.27      5.14 o 
 -13   1  11       22.79       27.75      2.93 o 
 -12   1  11        3.79        5.25      1.32 o 
 -11   1  11        1.07        3.33      1.53 o 
 -10   1  11       73.74       78.61      3.28 o 
  -9   1  11      108.45      104.56      5.23 o 
  -8   1  11      247.24      245.31      6.47 o 
  -7   1  11      134.04      133.74      3.69 o 
  -6   1  11       25.68       29.04      1.91 o 
  -5   1  11      131.18      131.01      5.22 o 
  -4   1  11        5.66        7.12      1.51 o 
  -3   1  11        0.28        2.82      1.40 o 
  -2   1  11      187.33      185.50      6.84 o 
  -1   1  11      118.62      118.20      6.13 o 
   0   1  11       64.10       62.28      3.90 o 
   1   1  11        1.55        2.21      1.57 o 
   2   1  11       38.25       29.84      3.38 o 
   3   1  11        1.76        2.16      1.67 o 
 -14   2  11        0.59        2.34      1.93 o 
 -13   2  11       19.50       22.23      2.88 o 
 -12   2  11        3.13        5.91      1.90 o 
 -11   2  11        2.07        2.06      1.37 o 
 -10   2  11       34.56       41.73      2.52 o 
  -9   2  11       77.90       77.47      3.23 o 
  -8   2  11        0.73        1.22      0.86 o 
  -7   2  11       82.89       82.59      2.80 o 
  -6   2  11       16.29       21.15      1.99 o 
  -5   2  11      279.77      302.33      8.15 o 
  -4   2  11      239.82      244.63      6.38 o 
  -3   2  11        0.04       -0.31      1.44 o 
  -2   2  11        3.49        6.99      2.75 o 
  -1   2  11        2.47        5.00      1.83 o 
   0   2  11      175.67      171.70      7.54 o 
   1   2  11      421.16      430.25     16.19 o 
   2   2  11       35.87       35.66      3.17 o 
   3   2  11        0.55        4.41      2.41 o 
 -13   3  11       65.73       71.01      5.04 o 
 -12   3  11       90.32       87.62      5.66 o 
 -11   3  11       43.01       46.14      3.63 o 
 -10   3  11      132.03      115.97      5.83 o 
  -9   3  11       17.55       22.30      2.23 o 
  -8   3  11      120.33      124.02      3.69 o 
  -7   3  11      326.56      331.19      8.53 o 
  -6   3  11        5.58        9.44      1.27 o 
  -5   3  11      197.65      211.85      6.24 o 
  -4   3  11      370.85      367.80     13.45 o 
  -3   3  11      173.08      161.14      6.51 o 
  -2   3  11      496.19      440.74     14.64 o 
  -1   3  11      119.15      122.18      5.70 o 
   0   3  11        0.06        2.58      1.92 o 
   1   3  11       49.89       55.64      5.25 o 
   2   3  11        9.52       16.80      2.95 o 
 -13   4  11        6.73        1.52      1.95 o 
 -12   4  11        2.45        2.11      1.74 o 
 -11   4  11        2.73        4.72      3.63 o 
 -10   4  11      148.89      146.63      7.05 o 
  -9   4  11       26.49       25.85      2.57 o 
  -8   4  11       47.26       50.37      2.67 o 
  -7   4  11        1.65        3.30      1.39 o 
  -6   4  11        0.86        3.65      1.63 o 
  -5   4  11      175.00      178.34      6.08 o 
  -4   4  11      253.08      251.02      7.94 o 
  -3   4  11       94.11       99.12      4.75 o 
  -2   4  11        5.45        9.24      2.15 o 
  -1   4  11       60.91       59.54      3.87 o 
   0   4  11        3.75        4.69      2.80 o 
   1   4  11       91.76       88.12      6.47 o 
   2   4  11       64.00       62.26      5.32 o 
 -12   5  11       11.03       11.49      2.79 o 
 -11   5  11        0.85        0.47      1.57 o 
 -10   5  11        4.99        5.02      1.80 o 
  -9   5  11        6.31        8.14      2.07 o 
  -8   5  11        0.46        0.16      0.98 o 
  -7   5  11       14.20       11.66      1.55 o 
  -6   5  11        0.02        0.02      1.12 o 
  -5   5  11        5.39        5.97      1.43 o 
  -4   5  11       26.57       21.47      2.23 o 
  -3   5  11       37.88       37.73      2.62 o 
  -2   5  11       16.37       18.38      2.53 o 
  -1   5  11        5.28        8.16      1.86 o 
   0   5  11        7.00        4.17      2.15 o 
   1   5  11        6.01        4.42      2.15 o 
 -11   6  11       19.12       19.55      3.11 o 
 -10   6  11       29.19       37.03      3.62 o 
  -9   6  11        3.40        5.51      1.87 o 
  -8   6  11       19.01       23.53      2.49 o 
  -7   6  11        2.89        8.02      2.68 o 
  -6   6  11        0.16       -1.01      1.75 o 
  -5   6  11       29.95       34.75      3.10 o 
  -4   6  11       24.50       30.50      2.35 o 
  -3   6  11        1.75        5.03      1.59 o 
  -2   6  11        0.61        0.38      1.17 o 
  -1   6  11        0.10        0.29      1.74 o 
   0   6  11        5.46        1.82      2.53 o 
  -9   7  11       20.83       21.45      3.90 o 
  -8   7  11       76.37       80.92      6.17 o 
  -7   7  11       76.37       82.12      6.07 o 
  -6   7  11        2.82        1.85      1.95 o 
  -5   7  11       37.42       35.08      3.28 o 
  -4   7  11       43.89       45.53      3.92 o 
  -3   7  11       30.42       30.66      2.91 o 
  -2   7  11       42.67       50.03      7.10 o 
 -14   0  12        6.22       13.53      5.77 o 
 -13   0  12       31.53       31.38      3.42 o 
 -12   0  12       19.82       26.60      4.09 o 
 -11   0  12       33.52       35.38      3.21 o 
 -10   0  12        0.94        0.68      1.46 o 
  -9   0  12      374.50      387.43     28.76 o 
  -8   0  12     1111.00     1183.73     37.65 o 
  -7   0  12      551.43      550.54     24.35 o 
  -6   0  12      781.11      758.92     32.13 o 
  -5   0  12       70.05       74.56      5.26 o 
  -4   0  12        7.56       11.58      2.56 o 
  -3   0  12       35.17       43.89      4.54 o 
  -2   0  12      221.78      248.44     14.04 o 
  -1   0  12      642.85      630.14     35.17 o 
   0   0  12      190.85      187.33     13.47 o 
   1   0  12        0.64        1.09      3.18 o 
   2   0  12        3.80        2.24      2.96 o 
 -14   1  12       49.50       47.11      6.38 o 
 -13   1  12       11.52       11.00      2.24 o 
 -12   1  12       85.75       90.61      4.02 o 
 -11   1  12      449.27      444.28     14.48 o 
 -10   1  12      295.13      293.08      8.40 o 
  -9   1  12      355.19      364.59     10.53 o 
  -8   1  12      160.10      153.63      4.40 o 
  -7   1  12      111.58      116.22      4.03 o 
  -6   1  12      846.42      836.11     25.35 o 
  -5   1  12      379.28      371.00     12.19 o 
  -4   1  12      587.33      575.53     18.05 o 
  -3   1  12      283.96      267.77      9.84 o 
  -2   1  12        0.15        1.47      1.65 o 
  -1   1  12       49.01       46.52      3.52 o 
   0   1  12      137.61      128.83      6.37 o 
   1   1  12       83.42       94.28      5.68 o 
   2   1  12       19.37       20.54      2.91 o 
 -14   2  12        0.54       -2.18      2.18 o 
 -13   2  12       57.62       60.05      4.83 o 
 -12   2  12       12.63       18.13      3.15 o 
 -11   2  12       37.18       40.48      3.08 o 
 -10   2  12        6.10        4.53      1.67 o 
  -9   2  12      106.78       92.64      3.24 o 
  -8   2  12       79.84       79.19      7.46 o 
  -7   2  12       60.10       67.70      2.87 o 
  -6   2  12      633.54      666.83     18.72 o 
  -5   2  12       16.95       20.11      2.19 o 
  -4   2  12       10.31       10.14      1.97 o 
  -3   2  12      117.83      103.05      4.85 o 
  -2   2  12       94.52       81.18      4.44 o 
  -1   2  12       21.99       19.87      2.43 o 
   0   2  12        0.79        1.39      1.52 o 
   1   2  12       41.51       43.80      3.69 o 
   2   2  12       10.50       12.17      2.70 o 
 -13   3  12        0.99        2.84      1.98 o 
 -12   3  12        7.03       13.70      2.55 o 
 -11   3  12       35.76       41.55      3.50 o 
 -10   3  12        7.66       10.29      2.13 o 
  -9   3  12        3.85        2.65      1.32 o 
  -8   3  12       26.17       18.06      1.66 o 
  -7   3  12       41.83       41.68      2.51 o 
  -6   3  12        2.69       11.07      2.22 o 
  -5   3  12       52.94       53.12      2.89 o 
  -4   3  12      137.14      133.62      6.08 o 
  -3   3  12        9.47       12.76      4.02 o 
  -2   3  12        0.21        1.97      1.60 o 
  -1   3  12       49.07       45.64      3.65 o 
   0   3  12       12.67       16.42      3.60 o 
   1   3  12        7.18        5.35      1.96 o 
 -12   4  12       16.45       22.78      3.23 o 
 -11   4  12        9.80       13.90      3.03 o 
 -10   4  12        0.18        4.03      1.78 o 
  -9   4  12        0.18        0.41      1.08 o 
  -8   4  12       30.26       28.26      2.47 o 
  -7   4  12        9.45       13.90      1.68 o 
  -6   4  12        0.39       -0.81      1.00 o 
  -5   4  12        5.04        7.59      2.11 o 
  -4   4  12        3.57        7.68      1.48 o 
  -3   4  12       13.86       15.15      2.23 o 
  -2   4  12        1.82        7.65      1.85 o 
  -1   4  12       16.38       13.54      2.27 o 
   0   4  12       53.89       49.68      4.08 o 
   1   4  12        3.29        1.34      2.08 o 
 -12   5  12      160.07      156.20      9.71 o 
 -11   5  12       26.80       23.60      3.08 o 
 -10   5  12       41.30       43.27      4.01 o 
  -9   5  12      114.22      116.15      6.97 o 
  -8   5  12        3.76        3.15      1.53 o 
  -7   5  12       92.12       92.92      6.54 o 
  -6   5  12       68.68       61.01      3.59 o 
  -5   5  12      143.39      144.19      6.64 o 
  -4   5  12       65.14       89.68     11.65 o 
  -3   5  12       87.00       88.56      5.04 o 
  -2   5  12        0.10        0.22      2.26 o 
  -1   5  12       22.54       22.23      2.87 o 
   0   5  12       58.46       61.02      5.23 o 
 -10   6  12        8.50        9.95      2.95 o 
  -9   6  12       40.31       45.40      7.83 o 
  -8   6  12        0.12        1.72      1.81 o 
  -7   6  12       49.78       52.03      3.95 o 
  -6   6  12       55.37       60.17      5.01 o 
  -5   6  12       43.55       42.47      3.70 o 
  -4   6  12        0.91        4.28      1.66 o 
  -3   6  12       58.64       56.64      4.19 o 
  -2   6  12       29.43       37.08      4.49 o 
  -8   7  12        6.88        6.00      3.08 o 
  -7   7  12        0.04       -0.52      1.91 o 
  -6   7  12       32.13       34.18      4.04 o 
  -5   7  12       60.11       53.77      4.42 o 
  -4   7  12       15.22       17.41      3.28 o 
 -14   1  13       19.34       14.40      5.66 o 
 -13   1  13       16.46       17.95      2.70 o 
 -12   1  13       21.71       25.22      3.03 o 
 -11   1  13       20.45       19.27      2.02 o 
 -10   1  13        0.40        2.09      1.13 o 
  -9   1  13        2.68        3.77      2.15 o 
  -8   1  13       22.50       20.75      1.70 o 
  -7   1  13      333.48      316.66     11.18 o 
  -6   1  13       17.46       17.49      2.14 o 
  -5   1  13       13.62       19.03      2.25 o 
  -4   1  13        2.76        7.92      2.70 o 
  -3   1  13        0.02        0.66      1.30 o 
  -2   1  13       95.61       96.94      5.48 o 
  -1   1  13       83.67       82.89      6.76 o 
   0   1  13       67.00       64.49      4.75 o 
   1   1  13        0.03       -0.54      1.75 o 
 -13   2  13        0.78        1.02      1.81 o 
 -12   2  13        4.72        4.19      1.96 o 
 -11   2  13        0.81        2.45      1.54 o 
 -10   2  13       71.62       72.30      3.17 o 
  -9   2  13      142.20      146.86      5.39 o 
  -8   2  13       24.68       22.93      1.84 o 
  -7   2  13        2.23        1.98      1.46 o 
  -6   2  13       17.92       28.53      2.75 o 
  -5   2  13        6.14        9.29      1.94 o 
  -4   2  13      113.29      119.41      5.57 o 
  -3   2  13       84.41       85.40      4.80 o 
  -2   2  13       54.90       46.55      3.89 o 
  -1   2  13        9.19       13.65      2.38 o 
   0   2  13        8.98        7.03      2.18 o 
 -13   3  13      101.21       98.03      6.44 o 
 -12   3  13      177.90      176.66      8.75 o 
 -11   3  13       74.50       82.98      5.00 o 
 -10   3  13        0.26        1.27      1.53 o 
  -9   3  13       15.96       19.90      2.40 o 
  -8   3  13       80.75       81.50      3.77 o 
  -7   3  13      241.80      233.95      7.75 o 
  -6   3  13      190.64      202.94      8.23 o 
  -5   3  13       63.79       65.44      4.23 o 
  -4   3  13        1.60        7.39      1.93 o 
  -3   3  13       30.53       31.94      2.84 o 
  -2   3  13       85.69       76.45      4.87 o 
  -1   3  13      177.42      186.29      8.92 o 
   0   3  13        9.81       10.14      2.45 o 
 -12   4  13        0.02        4.04      2.39 o 
 -11   4  13        4.49        4.35      2.13 o 
 -10   4  13        8.53       12.18      2.73 o 
  -9   4  13        4.95        5.42      1.66 o 
  -8   4  13        8.82       13.97      2.68 o 
  -7   4  13       12.44       11.04      1.62 o 
  -6   4  13       22.06       22.92      2.21 o 
  -5   4  13       18.67       24.08      4.52 o 
  -4   4  13      103.79       94.29      5.28 o 
  -3   4  13       40.83       37.88      4.17 o 
  -2   4  13        7.87        4.92      2.00 o 
  -1   4  13        1.95        2.67      1.75 o 
 -11   5  13        6.99        5.03      3.10 o 
 -10   5  13        3.05        8.19      2.79 o 
  -9   5  13        1.39        2.46      4.37 o 
  -8   5  13        3.73        6.43      1.72 o 
  -7   5  13        2.61        2.35      1.50 o 
  -6   5  13        2.41        3.41      1.55 o 
  -5   5  13        5.87        4.10      2.02 o 
  -4   5  13        3.84        2.94      1.88 o 
  -3   5  13        4.47        7.84      2.14 o 
  -2   5  13        5.09        6.09      2.05 o 
  -9   6  13        0.79        2.62      2.13 o 
  -8   6  13        9.98       14.57      3.18 o 
  -7   6  13        0.00        0.77      1.60 o 
  -6   6  13       11.88       14.93      2.84 o 
  -5   6  13        5.49        3.12      2.29 o 
  -4   6  13       22.10       15.27      3.71 o 
  -3   6  13        7.09       12.21      3.86 o 
 -13   0  14       25.88       28.46      3.39 o 
 -12   0  14        0.13       -0.34      1.75 o 
 -11   0  14       99.95       98.74      6.77 o 
 -10   0  14      154.54      156.66      9.80 o 
  -9   0  14        0.02        1.76      2.06 o 
  -8   0  14       84.10       81.15      6.42 o 
  -7   0  14       10.62       10.07      2.93 o 
  -6   0  14      564.56      580.65     28.26 o 
  -5   0  14      342.28      319.47     16.56 o 
  -4   0  14       37.92       41.46      5.65 o 
  -3   0  14       14.59       26.97      4.71 o 
  -2   0  14        0.05        2.67      2.74 o 
  -1   0  14      156.87      126.24     10.53 o 
   0   0  14       80.43       58.60      6.67 o 
 -13   1  14       37.44       31.61      3.16 o 
 -12   1  14       14.32       13.79      1.89 o 
 -11   1  14       59.04       58.86      3.66 o 
 -10   1  14       70.59       67.31      3.46 o 
  -9   1  14      197.07      201.32     13.84 o 
  -8   1  14      768.90      707.12     23.81 o 
  -7   1  14       84.44       80.71      4.45 o 
  -6   1  14       18.87       22.41      2.55 o 
  -5   1  14       11.02       14.18      2.48 o 
  -4   1  14      129.12      130.63      8.78 o 
  -3   1  14      515.36      500.79     19.44 o 
  -2   1  14      172.15      178.16      8.92 o 
  -1   1  14       32.30       34.47      3.55 o 
   0   1  14        4.14        4.44      2.04 o 
 -13   2  14        0.88        2.49      2.49 o 
 -12   2  14        0.01       -0.74      1.48 o 
 -11   2  14       16.78       14.57      2.46 o 
 -10   2  14       19.35       18.57      2.03 o 
  -9   2  14        0.65        5.34      1.68 o 
  -8   2  14       33.44       45.02      6.50 o 
  -7   2  14       20.13       18.56      2.39 o 
  -6   2  14      169.77      161.77      7.47 o 
  -5   2  14      217.18      203.87      8.78 o 
  -4   2  14       69.46       79.74      4.71 o 
  -3   2  14       13.79       12.99      2.23 o 
  -2   2  14        3.14        5.22      1.93 o 
  -1   2  14        1.65        2.15      1.84 o 
 -13   3  14        3.27        2.73      2.80 o 
 -12   3  14        5.53       11.08      2.64 o 
 -11   3  14        0.02        1.11      1.36 o 
 -10   3  14        0.15        0.60      1.44 o 
  -9   3  14       18.40       17.99      2.02 o 
  -8   3  14        0.40        2.26      1.59 o 
  -7   3  14       33.57       42.28      4.25 o 
  -6   3  14       13.73       20.32      2.39 o 
  -5   3  14       11.15       11.68      2.06 o 
  -4   3  14       29.45       25.11      3.13 o 
  -3   3  14        1.05        4.04      1.83 o 
  -2   3  14        0.81        2.38      1.78 o 
  -1   3  14        9.85       13.23      3.63 o 
 -12   4  14        9.63        7.48      5.12 o 
 -11   4  14       57.59       65.93      5.77 o 
 -10   4  14        6.55        9.49      2.54 o 
  -9   4  14       11.92       16.20      2.43 o 
  -8   4  14        0.04       -1.93      1.93 o 
  -7   4  14        2.98        6.74      1.88 o 
  -6   4  14        1.71        2.39      1.72 o 
  -5   4  14       40.91       46.00      3.78 o 
  -4   4  14        1.17       10.06      2.32 o 
  -3   4  14        1.37        3.35      2.18 o 
  -2   4  14        0.37       -1.44      2.12 o 
 -11   5  14       21.01       22.96      3.46 o 
 -10   5  14        4.37        3.49      2.63 o 
  -9   5  14      110.43      111.03      9.12 o 
  -8   5  14       96.96      108.64      7.11 o 
  -7   5  14       57.73       67.05      5.51 o 
  -6   5  14        1.09        0.83      2.23 o 
  -5   5  14       68.03       77.16      5.93 o 
  -4   5  14       24.59       22.13      3.09 o 
  -3   5  14       38.74       39.60      3.71 o 
  -8   6  14        0.01        8.00      9.10 o 
  -7   6  14       22.51       20.98      4.97 o 
  -6   6  14       20.01       18.91      3.85 o 
 -13   1  15        2.97        6.64      3.36 o 
 -12   1  15       49.62       51.62      5.19 o 
 -11   1  15       57.88       65.20      4.78 o 
 -10   1  15       65.68       71.07      5.74 o 
  -9   1  15       45.16       44.13      3.58 o 
  -8   1  15        0.46        3.31      2.60 o 
  -7   1  15       15.65       16.44      2.34 o 
  -6   1  15        0.59        2.97      2.66 o 
  -5   1  15       43.03       56.18      3.97 o 
  -4   1  15       75.19       77.73      5.29 o 
  -3   1  15        0.19        1.60      1.90 o 
  -2   1  15        3.23        4.05      2.09 o 
 -13   2  15       14.00       19.21      4.53 o 
 -12   2  15       21.08       30.24      3.98 o 
 -11   2  15        2.99        0.64      1.73 o 
 -10   2  15       20.05       19.49      2.54 o 
  -9   2  15       53.79       54.34      4.14 o 
  -8   2  15       19.15       26.55      2.73 o 
  -7   2  15       91.40       94.26      5.63 o 
  -6   2  15        3.46        3.60      2.35 o 
  -5   2  15        0.63        0.80      1.57 o 
  -4   2  15        2.53        2.65      1.84 o 
  -3   2  15       19.72       28.74      3.78 o 
  -2   2  15       91.42       83.90      5.59 o 
 -12   3  15       55.76       47.82      7.29 o 
 -11   3  15       76.54       68.47      6.48 o 
 -10   3  15      185.44      197.42     11.10 o 
  -9   3  15       75.69       78.03      4.85 o 
  -8   3  15        1.36        1.35      1.79 o 
  -7   3  15       86.48       95.60      5.53 o 
  -6   3  15      124.65      120.87      7.16 o 
  -5   3  15      111.76      103.37      7.31 o 
  -4   3  15       94.18       87.77      5.43 o 
  -3   3  15       15.08       14.99      3.79 o 
 -11   4  15        0.59       -1.29      3.76 o 
 -10   4  15       14.49       16.77      3.78 o 
  -9   4  15        6.47        5.72      2.79 o 
  -8   4  15       23.80       27.45      4.02 o 
  -7   4  15       40.62       43.22      3.88 o 
  -6   4  15       44.95       47.44      4.25 o 
  -5   4  15        0.97       -0.12      2.01 o 
  -4   4  15       19.41       27.68      4.13 o 
  -9   5  15       11.55       10.34      3.47 o 
  -8   5  15        6.22        8.13      2.61 o 
  -7   5  15        4.75        2.54      2.57 o 
  -6   5  15       14.49       14.52      3.33 o 
 -13   0  16        2.87        1.92      3.64 o 
 -12   0  16        4.49        1.55      3.02 o 
 -11   0  16       23.92       24.84      4.75 o 
 -10   0  16      126.14      120.14      9.68 o 
  -9   0  16        4.24        8.49      4.19 o 
  -8   0  16        1.04        4.42      2.57 o 
  -7   0  16       16.25       14.87      3.34 o 
  -6   0  16        1.42       -1.77      3.52 o 
  -5   0  16      103.42      106.26      8.93 o 
  -4   0  16      112.20      122.77     10.45 o 
  -3   0  16      143.92      124.85     10.55 o 
 -13   1  16       21.04       21.66      5.30 o 
 -12   1  16       45.08       53.07      6.05 o 
 -11   1  16        7.93        9.10      2.42 o 
 -10   1  16        0.00       -0.41      1.52 o 
  -9   1  16        0.61        0.42      1.65 o 
  -8   1  16      177.69      158.16      8.52 o 
  -7   1  16      137.18      132.10      7.16 o 
  -6   1  16       53.67       50.86      4.98 o 
  -5   1  16       37.89       35.30      3.55 o 
  -4   1  16        1.30        0.80      1.82 o 
  -3   1  16       47.32       38.56      4.13 o 
 -12   2  16        0.08       -0.24      2.30 o 
 -11   2  16       10.68       17.94      3.28 o 
 -10   2  16        0.08        1.12      1.91 o 
  -9   2  16       15.68       14.69      2.55 o 
  -8   2  16        1.39        2.81      1.76 o 
  -7   2  16       11.77       10.31      2.37 o 
  -6   2  16       10.94       13.41      2.64 o 
  -5   2  16       39.29       35.45      3.55 o 
  -4   2  16        7.69        4.00      2.01 o 
 -11   3  16        0.10        5.47      3.05 o 
 -10   3  16       12.29       18.22      4.04 o 
  -9   3  16        9.10        6.54      2.60 o 
  -8   3  16        2.59        3.90      2.00 o 
  -7   3  16        1.57        0.18      1.62 o 
  -6   3  16        0.14       -0.13      1.50 o 
  -5   3  16        1.72        1.01      1.91 o 
 -10   4  16       40.05       42.22      6.06 o 
  -9   4  16       14.41       20.03      3.86 o 
  -8   4  16        9.81       16.21      3.80 o 
  -7   4  16        1.54        4.32      2.78 o 
  -6   4  16        0.12        1.56      1.87 o 
 -11   1  17        0.04        2.15      1.92 o 
 -10   1  17       39.75       38.30      3.99 o 
  -9   1  17      110.88      112.92      8.51 o 
  -8   1  17        1.52        3.32      1.98 o 
  -7   1  17        0.06       -2.01      2.01 o 
  -6   1  17        0.60        1.76      2.39 o 
  -5   1  17        4.15        1.87      2.06 o 
 -11   2  17       57.27       57.12      5.75 o 
 -10   2  17        1.27        0.37      1.86 o 
  -9   2  17        0.24        1.92      1.91 o 
  -8   2  17        0.27        1.86      1.80 o 
  -7   2  17       40.43       41.57      4.12 o 
  -6   2  17       75.89       76.79      5.42 o 
  -9   3  17      224.21      226.93     13.83 o 
  -8   3  17      135.53      128.51      8.33 o 
  -9   0  18        9.67       13.65      3.82 o 
                                                 
